# Supplementary material for: Cocoa bean fingerprinting via correlation networks
Source: NPJ Sci Food. 2022 Jan 24;6:5. doi: 10.1038/s41538-021-00120-4 (PMC8786884; doi:10.1038/s41538-021-00120-4)
Supplement: Supplementary file 4 — Dataset 1 [file 41538_2021_120_MOESM4_ESM.xlsx]

## Sheet: Readme
Supporting data
Cocoa bean fingerprinting via correlation networks
Santhust Kumar,1* Roy N. D’Souza,1 Marcello Corno,2 Matthias S. Ullrich,1 Nikolai Kuhnert1 and Marc-Thorsten Hütt1*
1Department of Life Sciences and Chemistry, Jacobs University Bremen, Campus Ring 1, 28759 Bremen, Germany
2Barry Callebaut AG, Westpark, Pfingstweidstrasse 60, Zurich 8005, Switzerland
Sheet name	Description
lcms_data	Highthroughput, processed Liquid Chromatography Mass Spectroscopy data
network_edgelist_spearman	Network in edgelist format generated through Spearman-correlation
network_edgelist_pearson	Network in edgelist format generated through Pearson-correlation

## Sheet: lcms_data
	Sample Type	Origin	Unknown_381.0797 [M+H]	Epicatechin [M+H]	Procyanidin B-type Trimer [M+H]	Unknown_200.2376 [M+H]	Unknown_195.0878 [M+H]	Procyanidin B-type Dimer [M+H]	Procyanidin B-type Tetramer [M+H]	Unknown_181.0722 [M+H]	Procyanidin A-type Hexamer [M+3H] or Procyanidin A-type Tetramer [M+2H] or Procyanidin A-type Dimer [M+H]	Unknown_282.2792 [M+H]	Unknown_224.1281 [M+H]	Kaempferol-3-O-arabinoside [M+H]	Unknown_245.0774 [M+H]	Procyanidin A-type Hexamer [M+2H] or Procyanidin A-type Trimer [M+H]	Unknown_215.0163 [M+H]	Procyanidin A-type Trimer [M+3H] or Procyanidin A-type Dimer [M+2H]	Unknown_289.0912 [M+H]	Unknown_228.1958 [M+H]	Unknown_307.1022 [M+H]	IF_FI [M+H]	Procyanidin B-type Hexamer [M+2H] or Unknown_866.2008 [M+H]	isoLeucine Hexoside (Amadori) [M+H]	Kaempferol-3-O-glucoside [M+H] or Unknown_449.1102 [M+H]	Procyanidin B-type Dimer [M+H] or Unknown_579.1465 [M+H]	Phenylalanine Hexoside (Amadori) [M+H]	Unknown_227.1275 [M+H]	Unknown_199.1442 [M+H]	Quercetin-3-O-galactoside [M+H]	QRFA [M+2H] or Gamma-EL_EI_LE [M+H]	Unknown_365.1053 [M+H]	Unknown_219.0266 [M+H]	Unknown_317.102 [M+H]	SL_LS [M+H]	IV_LV_VI [M+H]	LLPS_TPVI [M+2H] or VP [M+H]	Unknown_214.2531 [M+H]	Unknown_228.2687 [M+H]	LP_PL_IP [M+H]	Unknown_203.0531 [M+H]	NGRF [M+2H] or DI_LD [M+H]	Y [M+H]	Quercetin [M+H]	PDGP [M+H]	Unknown_723.1959 [M+H]	FK [M+H]	Procyanidin B-type Pentamer [M+H] or Unknown_1443.3501 [M+H]	Procyanidin B-type Tetramer [M+2H] or Unknown_578.1385 [M+H]
BB01D0	Fermented	Brazil	0.0269669	4.04087	1.15582	0	0.402453	1.78646	0.636488	1.33932	0.611482	0	0	0.0874923	0.129432	0.245702	0	0.288147	0.0108003	0.213778	0.404588	0.973558	0.138624	0	0.00734372	0	0.395788	0.0430986	0.0735393	0.269947	0.764537	0	0.154668	0.956337	0.901166	0.823638	0.581016	0	0	0.529884	0.139478	0.391398	0.39729	0.128263	0.798227	0	1.67021	0.123521	0.558867
BB01W0	Unfermented	Brazil	6.76126	7.12432	7.74381	0	0	6.56757	4.38962	0	6.24463	0	0	3.54502	0	2.80426	0.177998	1.99328	0.0456678	1.27095	0.545599	0	2.14101	0.104387	1.6469	0	0	0.342862	0	1.5419	0.911746	0.287763	0.856135	0	0.172402	0	0	0	0	0.857026	0.0866668	0.510336	0.954545	0.896076	0.129502	0.876889	0	1.82341	0
BC01D0	Fermented	Brazil	0.0890302	4.43441	1.35364	0	0.559951	0	0.74785	1.15508	0.427572	1.80735	0.31855	0.125302	0.274049	0.251481	0.0310392	0.486813	0.00279636	0.137456	0.0450293	0.620273	0.256884	0.57177	0	2.24897	0.474502	0.0254005	0.407918	0.134513	0.291096	0.00956383	0.0878958	1.58482	0.332574	0.375634	0.153682	0	0	0.192306	0.113015	0.256304	0.202014	0.253977	0.260916	0	0.099013	0	0.27973
BC01W0	Unfermented	Brazil	5.63656	2.47898	4.10691	0	0.0351231	0	2.59485	1.31729	2.27432	9.51738	1.63152	4.20067	0.0470802	1.8541	2.09854	1.76273	0.0912663	0.694348	0.0117638	0	1.28761	0.0371015	0	3.92454	0.0102602	0.149922	1.57044	1.09015	0.112606	1.14488	0.189486	0	0	0	0.0309647	0	0	0.105953	0.0681394	0.463268	0.2701	0.893821	0.0676658	0.393296	0	0	1.40008
BC02D0	Fermented	Brazil	0.0218963	4.80848	1.50909	0	1.92195	0	0.686395	3.5364	1.34087	3.95976	1.22404	0.0927413	0.0266111	0.255318	0.0688744	0.446521	0	0.494133	0.0118017	0.801595	0.122496	0	0.019047	2.72461	0.759507	0.0432937	1.31511	0.097152	0.506288	0.0156375	0.113845	1.55421	0.472749	0.501352	0.223115	0	0	0.283521	0.50533	0.254039	0.401801	0.159124	0.890262	0	0	0.063285	0.194987
BC02W0	Unfermented	Brazil	1.69261	0.441421	1.09527	0	0	0.0558986	1.85956	0.037185	0	13.903	3.65472	0.127311	0.142312	1.0303	1.57447	0.672201	0.138522	1.34374	0.917376	0	0.0702738	0.230315	0.0238773	0.903192	0.0638249	0.583355	3.42107	1.29986	0.0756731	0.279942	3.38469	0	0.0555361	0.211733	0.0993757	0	0	0.455495	1.28255	0.0803356	0	0.733835	3.53539	0	0	0.266146	0.14419
BC03D0	Fermented	Brazil	0.0434522	6.90352	2.05588	0	1.41163	0	0.962799	2.82196	1.00674	5.10962	1.87398	0.0584544	0.0275752	0.143089	0.0233228	0.62849	0	0.727696	0	0.830835	0.192241	1.04443	0	3.79081	0.699723	0.0257312	2.37864	0.126924	0.519834	0.0533684	0.113032	1.44749	0.524876	0.50516	0.19862	0	0	0.285859	0.603952	0.332588	0.147048	0.180797	0.0107389	0	0	0.0601487	0.451493
BC03W0	Unfermented	Brazil	0.980271	0	0	0	0.0461902	0	0	0.056238	0.0740814	13.2753	4.56108	0	0.148869	0	1.77576	0	1.5355	1.5673	2.11918	0	0	0	0	0	0	0.443567	6.17889	0	0	0.156186	3.67675	0	0	0	0.0681568	0	0	0.293111	1.50233	0	0	0.120873	3.73386	0	0	0	0
CD03D0	Fermented	Cameroon	0.0216234	3.98559	1.24144	0	0.914838	0	0.69624	0	0.546324	1.90265	0.351969	0.122042	0.274753	0.319963	0.101022	0.402325	0.02481	0.139468	0.156118	0.950491	0.246588	0	0	2.00297	0.71443	0.056757	0.418528	0.157572	0.366703	0.00358171	0.132418	0.569637	0.334555	0.623353	0.204327	0	0	0.24164	0.56335	0.317672	0.34858	0.234651	0.301643	0	0.0498485	0	0.319764
CD03D1	Fermented	Cameroon	0.0518497	4.77808	1.49453	0	0	0	0.827739	3.46116	0.68829	1.99475	0.366132	0.216514	0.322499	0.402484	0.0411366	0.496525	0.217239	0.143378	0.199686	1.11474	0.304692	0.695862	0	2.4155	0.598396	0.055724	0.441309	0.193048	0.400549	0.00569895	0.113082	0.745626	0.408888	0.649235	0.562101	0	0	0.416214	0.271769	0.206408	0.418337	0.338534	0.0134452	0	0.065367	0	0.158508
CD03W0	Unfermented	Cameroon	4.75673	1.43736	4.14984	0	0.101184	0	2.9896	1.38035	2.59978	9.4167	1.51235	5.45915	1.30235	1.98897	0.633057	1.63664	0.070354	0.665171	0.666006	0	1.42945	0.040518	0	3.0077	0.0282555	0.284597	1.64225	0.782109	0.143166	0.46561	0.169186	0	0.0347664	0.0104829	0.0403648	0	0	0.182269	0.0430758	0.0930736	0.236241	0.489977	0.0760113	0.31152	0	0	1.40047
CD03W1	Unfermented	Cameroon	4.3148	1.51999	4.64666	0	0.0155663	0	2.86202	1.27885	2.90196	9.75242	1.58714	4.12551	1.27374	2.04633	0.806231	1.59246	0.143794	0.669395	0.397806	0	1.46933	0.03866	0	3.3409	0.0207129	0.265825	1.66871	0.84955	0.151544	0.426075	0.163176	0	0.0870329	0	0.0628389	0	0	0.201453	0.0425707	0.134644	0.514509	0.539144	0.106253	0.251124	0	0	0
CD04D0	Fermented	Cameroon	0.0733542	3.97309	1.38835	0	0	0	0.777464	4.17059	0.752271	0.827862	0.373172	0.13949	0.0388065	0.401466	0.0351762	0.406859	0.851704	0.14523	0.529856	0.940443	0.273569	1.018	0	2.02169	0.807225	0.0880197	0.544969	0.245812	0.337119	0.00465563	0.150372	0.707953	0.393204	0.521424	0.610203	0	0	0.398112	0.136769	0.235527	0.485218	0.391138	0.344587	0	0	0.285452	0.113347
CD04W0	Unfermented	Cameroon	3.35214	1.42885	3.60928	0	0.187636	0	2.34326	17.3646	2.15916	3.44419	1.30818	1.8023	0.0451038	1.61794	0.349327	1.06295	0.899397	0.583106	0.98335	0.171253	1.04714	0.069516	0	3.02352	0.0348643	0.270076	1.69664	0.790419	0.178799	0.274672	0.382697	0	0.124514	0.23432	0.114846	0	0	0.233938	0.64273	0.113631	0.338261	0.808356	1.38789	0.228707	0	0	0.600973
EA01D0	Fermented	Ecuador	0.0274105	3.15865	0.820692	0	0.909159	1.29365	0.512534	1.44839	0.31175	0.366041	0	0.0192927	0.418705	0.0952315	0.0699543	0.345004	0.191323	0.0551653	0.171713	0.818559	0.0796994	1.5459	0.00790348	0	0.977817	0.337004	0.460927	0.0419967	0.542473	0.0030536	0.0938618	0.237935	0.57036	0.685948	0.524178	0.00356726	0.00352796	0.462096	0.350382	0.351313	0.294437	0.161739	0.391559	0	1.60461	0.196037	0.25076
EA01W0	Unfermented	Ecuador	6.39523	0.114543	1.19342	29.6551	4.05972	0.95333	0.744083	0	1.23699	0.660854	0	0.268961	3.28253	0.67527	0.988004	0.122019	0.0439065	0.996697	0.931587	0	0.37835	0.0235272	1.0487	0	0	0.390739	0	0.780205	0.456875	0.815985	0.528069	0	0	0	0	6.73128	4.45621	0.098538	0.108182	0.121236	0.195892	0.322205	0.216325	0.759146	0	0.180705	0.0440561
EB01D0	Fermented	Ecuador	0.0212967	2.24834	0.562535	4.17783	0	0.986051	0.302871	3.9342	0.370371	0.101812	0	0.012232	0.504405	0.114432	0.0294862	0.29509	0.188013	0.150873	0.327487	0.885508	0.0673546	0.99885	0.00629621	0	0.597813	0.0385335	0.237503	0.0571157	0.538913	0	0.135152	0.801276	0.575359	0.684119	0.412775	0.892232	0.62083	0.368337	0.420504	0.267749	0.251361	0.247254	0.489508	0	1.61633	0.0546755	0
EB01D1	Fermented	Ecuador	0.513355	2.3143	0.863493	8.88758	0	1.29838	0.504357	0	0.698238	0.187503	0	0.124778	1.04325	0.214995	0.103055	0.291459	0.772056	0.293098	0.837441	0.769933	0.103471	1.93813	0	0	0.905534	0.0934569	0.533767	0.303321	0.416685	0.053735	0.419755	0.845805	0.59522	0.529209	0.570492	1.85857	1.33143	0.353205	1.01777	0.195635	0.272158	0.200701	0.0593601	0.0242124	0.0255222	0.0770674	0
EB01W0	Unfermented	Ecuador	10.6229	3.099	6.98916	0	0	4.22298	5.66197	0	4.1777	0	0	3.69463	0	3.11408	2.3884	1.32599	0.0598228	1.13277	1.52208	0	2.06362	0	2.11139	0	0	0.403629	0	0.477549	0	1.99634	0.405029	0	0	0	0	0	0	0.153769	0.0685027	0.154509	0.269676	0.830624	0.532378	1.38124	0	2.2597	0.432836
EB02D0	Fermented	Ecuador	0.0740427	3.73577	1.17267	0.482072	0	1.84075	0.607514	0	0.632361	0.201946	0	0.0325104	0.0957997	0.232735	0.0336071	0.418251	0	0.0997177	0	1.17686	0.186304	0.877504	0	0	0.542578	0.0220473	0.342291	0.0790992	0.535025	0.00894208	0.138657	1.19957	0.683067	0.659946	0.328282	0	0	0.331139	0.323036	0.333382	0.386266	0.271072	0.540901	0	1.17953	0.227609	0.393534
EB02D1	Fermented	Ecuador	0.222241	3.10897	0.948864	0.219429	0	1.52661	0.533984	4.45246	0.541994	0.169618	0	0.0197333	0.539338	0.201876	0.0623555	0.357256	0	0.0965857	0.0055802	1.10453	0.115054	1.13666	0	0	0.672091	0.0288922	0.330706	0.0905637	0.453914	0.0225482	0.184256	1.02682	0.576804	0.660093	0.347939	0	0	0.236838	0.308543	0.247235	0.270571	0.276846	0.536389	0.00985715	1.19426	0.155054	0.325342
EB02D2	Fermented	Ecuador	0.265219	3.2958	1.03538	0.245213	0	1.59978	0.543671	4.67259	0.607063	0.17605	0	0.0262361	0.491379	0.255531	0.0585058	0.36305	0.00470433	0.0982245	0.00332165	0.914789	0.149506	1.07654	0.00392647	0	0.650367	0.0332407	0.329512	0.0905078	0.381795	0.0294428	0.182442	1.36924	0.543698	0.554732	0.307233	0	0	0.227354	0.309255	0.24559	0.238397	0.289299	0.0184301	0.0136628	1.14181	0.187536	0.3331
EB02W0	Unfermented	Ecuador	7.14594	5.17485	6.41161	2.25005	4.54239	5.581	4.18548	0.0532285	4.34095	0.939118	0	2.97912	2.61399	2.80792	0.687118	1.70569	0.0515303	0.48239	0	0	1.76755	0.0598243	2.28994	0	0	0.176018	0	0.527179	0.0195595	0.758149	0.361717	0	0	0	0	0	0	0.170138	0.0624853	0.544085	0.502071	0.664744	0.0978565	0.963691	0	0	0
EB02W1	Unfermented	Ecuador	5.7126	3.76744	4.47161	18.7257	4.98058	4.34301	3.16909	0.208028	3.14887	0.415262	0	1.95868	2.28001	1.90912	0.552937	1.26049	0.0369624	0.639352	0	0	1.12115	0.0224239	1.65266	0	0	0.136974	0	0.361576	0.0208634	0.539535	0.159445	0	0	0	0	3.84562	2.82977	0.11622	0	0.513527	0.427286	0.477216	0.0624443	0.727311	0	0	0
EB03D0	Fermented	Ecuador	0.0672636	4.06473	1.27746	0.266233	0	1.80788	0.675188	3.63537	0.567509	0.143909	0	0.170134	0.488662	0.225134	0.0285278	0.443289	0	0.0866496	0.16453	0.741602	0.176014	0.906894	0.0126428	0	0.589797	0.0362258	0.248986	0.0559507	0.417521	0.00787869	0.13845	0.972702	0.519668	0.494199	0.193347	0	0	0.254966	0.273535	0.227053	0.304189	0.207364	0.434691	0	1.05295	0	0.315884
EB03W0	Unfermented	Ecuador	13.5636	0.164725	3.1755	0	0	2.20675	3.26279	0.0820391	2.82796	1.49569	8.49805	1.37242	8.64643	1.61192	1.04146	0.304035	0.0744443	1.24413	0	0	0.575276	0.0820555	0.705596	0	0	0.390118	0	0.141325	0	1.13173	0.881512	0	0	0	0	0	0	0.153518	0.119149	0.38165	0.263048	0.217747	0.219209	1.83291	0	0.52972	0.10823
EB04D0	Fermented	Ecuador	0.221013	2.67258	0.982648	0.254334	0	1.54225	0.710225	7.06341	0.591802	0.378027	0	0.0293393	0.80759	0.236295	0.0751617	0.483227	0.252053	0.152226	0.235001	1.559	0.189607	0.93255	0.0133377	0	0.547048	0.044869	0.389511	0.246458	0.57375	0.026506	0.278325	1.31847	0.84185	0.777755	1.03519	0	0	0.487654	0.550172	0.432972	0.396075	0.14247	0.706573	0	0.171588	0.121305	0.525848
EB04W0	Unfermented	Ecuador	11.0168	3.20971	6.08559	0	0	3.6828	4.10982	0.0675053	3.83489	1.13294	6.15839	1.97799	0.0737286	1.83586	0.715696	1.77154	0.06112	0.897548	1.01122	0	1.56466	0.076689	1.34917	0	0	0.199677	0	0.445527	0	0.893765	0.629632	0	0	0	0	0	0	0.234766	0.0757836	1.04879	0.728381	0.561088	0.115807	1.44707	0	1.87317	2.80132
EB05D0	Fermented	Ecuador	0.016206	2.31706	0.584818	0.10485	0	0.973789	0.340645	3.57924	0.344328	0.147197	0	0.0178578	0.0823934	0.125772	0.0284201	0.274661	0.153046	0.0829309	0.275436	0.995251	0.0664961	0	0.00498929	0	0.710304	0.0475642	0.222492	0.0619011	0.556032	0	0.101826	0.99475	0.603319	0.768896	0.50671	0	0	0.402979	0.241011	0.289106	0.364065	0.235515	0.425357	0	1.60623	0.0620512	0.0728612
EB05D1	Fermented	Ecuador	0.334425	0.748844	0.451862	11.1184	0	0.544487	0.0695367	0	0.504234	0.206934	0	0	0.0420396	0.222135	0.203538	0.0175932	0.979141	0.385182	1.01239	0.903328	0	2.54508	0	0	1.00018	0.292755	0.633987	0.111347	0.484464	0.0283834	0.582871	0.522421	0.675135	0.654848	0.824325	2.25063	1.67743	0.461651	1.34518	0.25937	0.318007	0.187439	1.20324	0	0	0	0
EB05W0	Unfermented	Ecuador	8.10136	2.89411	7.16789	0	0	5.3825	5.57646	0	4.53529	0	0	4.4547	0	2.74535	2.60517	1.78984	0	0.947269	1.33324	0	2.3629	0	2.62997	0	0	0.520071	0	1.40226	0	1.43664	0.383388	0	0	0	0	0	0	0.13446	0.0583884	0.193972	0.537867	0.824513	0.449636	1.00646	0	2.0797	3.08616
EB06D0	Fermented	Ecuador	0.0278333	1.81393	0.509126	4.9122	0	0.851511	0.283941	0	0.42701	0.106583	0	0	0.623228	0.128892	0.04774	0.356513	0.0226975	0.14987	0.375962	1.08437	0.0689389	1.21267	0.0063318	0	0.715804	0.0649675	0.335259	0.141548	0.587392	0	0.172207	0.95015	0.674013	0.747001	0.718768	0.981758	0.759269	0.515177	0.583573	0.292853	0.298895	0.27809	0.58673	0	0.172535	0.0433586	0
EB06D1	Fermented	Ecuador	0.417293	1.04512	0.623749	11.6573	0	0.940886	0.271554	0	0.843078	0.253116	0	0.0266703	1.44379	0.288234	0.279885	0.286014	1.07399	0.425832	1.11146	0.74316	0	2.02873	0.060841	0	0.7598	0.303762	0.729566	0.373173	0.431886	0.0396217	0.657561	0.402795	0.631237	0.580329	0.675905	2.30005	1.81348	0.464966	1.54383	0.199393	0.316473	0.239048	0.176699	0	0	0	0
EB06W0	Unfermented	Ecuador	11.1797	1.12771	5.86101	0	0	3.24794	4.51456	0	5.51841	0	0	1.28027	0	2.51387	3.56642	0.884644	0	1.24271	1.94527	0	2.11166	0	0.500878	0	0	0.720464	0	0.593315	0.072878	2.28993	0.908124	0	0	0	0	0	0	0.158032	0.23222	0.213321	0.38316	1.01937	0.343239	1.41466	0	1.07401	2.11141
IA01D0	Fermented	Indonesia	0.0178048	3.21623	0.903992	0	2.00426	1.33919	0.493151	2.15394	0.387272	0.352614	0	0.0236679	0.423756	0.104856	0.0535027	0.31888	0.00796956	0.0481678	0.164351	0.9197	0.0783343	0.808539	0.0174791	0	0.512211	0.29073	0.44948	0.0672483	0.567554	0	0.105554	0.920795	0.594792	0.676602	0.391282	0.00326354	0.00340996	0.378	0.435179	0.378405	0.318141	0.218247	0.336596	0	0.902207	0.181505	0
IA01W0	Unfermented	Indonesia	9.24036	1.53447	5.28795	0	0	3.92791	4.14417	0	5.2962	0	0	1.6191	0	2.02159	3.61538	1.15653	0.0657275	1.16819	0	0	1.46063	0.802048	0.24675	0	0.256498	0.259817	0	1.09589	1.45648	2.10968	2.92725	0	0.316957	0	0.20777	0	0	1.24793	1.00192	1.49553	0.901034	1.5415	0.0937609	1.02774	0	1.90348	0
IA02D0	Fermented	Indonesia	0.021496	3.40994	0.980861	0	1.98233	1.4619	0.547362	2.28779	0.413052	0.361537	0	0.0425841	0.399179	0.113781	0.0519913	0.351404	0.0100232	0.0531808	0.175591	0.875989	0.10316	0.795329	0.0205867	0	0.525889	0.30512	0.456803	0.0681664	0.519364	0	0.0967958	0.871734	0.972064	0.632525	0.403404	0	0	0.393429	0.428676	0.353397	0.310304	0.210683	0.350998	0	1.05985	0.198655	0
IA02W0	Unfermented	Indonesia	5.60162	2.60856	4.17584	3.53852	8.59041	3.9604	3.0681	0	3.55407	1.38873	0	1.62587	0.0350561	2.01001	1.00761	1.51089	0.0542978	0.807638	0.202402	0	1.65205	0.14782	1.34094	0	0.043072	0.383097	0	1.42209	1.03584	0.780542	1.75132	0	0.222817	0	0.195157	0	0	0.815948	0.514438	1.98248	0.930516	0.841719	0.133837	0.545118	0	1.39268	0
IA03D0	Fermented	Indonesia	0.0240652	3.41272	0.978576	0	1.78971	1.46925	0.529262	2.2778	0.401561	0.380775	0	0.0300837	0.413987	0.110749	0.0460709	0.333914	0.0132213	0.0420857	0.174122	0.91283	0.100161	0.845477	0.0230545	0	0.547775	0.302243	0.451544	0.111439	0.544036	0.00287117	0.100792	0.822631	0.557346	0.670913	0.4533	0.00359833	0.00348713	0.409492	0.400448	0.345439	0.292676	0.200765	0.0174177	0	1.27815	0.196373	0
IA03W0	Unfermented	Indonesia	7.08548	0.910338	3.18851	3.59687	5.8614	2.13353	0.120859	0	2.53765	2.28704	0	0.823964	4.3817	1.72768	0.985977	1.37119	0.0836318	0.833576	0	0	1.47776	0.901843	0.0837883	0	0.27171	0.347401	0	0.677438	1.22548	0.891308	2.55952	0	0.658996	0.275085	0.421732	0	0	1.24923	0.675403	1.08442	0.708074	0.933916	0.195308	0.754476	0	1.27558	0
IA04D0	Fermented	Indonesia	0.0459126	3.0854	0.84145	0	1.22661	1.28006	0.447768	1.42117	0.260631	0.475596	0.00530319	0.0234755	0.385152	0.0974135	0.0598581	0.296797	0.129537	0.0510102	0.167989	0.747194	0.0691831	0	0.0405544	0	1.47954	0.290231	0.383775	0.126556	0.458038	0.00651456	0.0833985	0.266489	0.468403	0.582175	0.654145	0	0.00311587	0.423278	0.281943	0.295591	0.317149	0.173061	0.355763	0	0.933503	0.159138	0
IA04W0	Unfermented	Indonesia	6.62398	0.473429	1.72514	0	0	1.04323	1.31606	0	1.5451	0	13.113	0.426969	2.58812	1.0552	2.68012	0.389826	1.42895	1.1286	1.23532	0	0.594125	0.202825	0.813949	0	0.0533659	1.99512	0	0.644597	0.408168	1.24136	1.10335	0	0	0	0	0.0215461	0	0.461509	0.295116	0.497729	0.366507	0.257013	0.173649	0.782356	0	0.72716	0
IA05D0	Fermented	Indonesia	0.0184386	4.11164	1.13946	0	2.2707	1.5823	0.585822	2.43155	0.305894	0.593892	0	0.0121036	0.465939	0.120641	0.105443	0.454342	0.0444865	0.0602712	0.299949	0.975403	0.100752	2.7217	0	0	1.84242	0.379238	0.456299	0.198853	0.56323	0	0.102025	0.541917	0.606457	0.749515	1.18565	0	0.00379675	0.673921	0.381583	0.36608	0.458706	0.162614	0.0504586	0	0.385324	0.213192	0.274713
IA05W0	Unfermented	Indonesia	3.9093	0.53321	1.95819	0	0.0214927	1.60881	1.55225	0.0439166	2.61015	0	12.9086	0.434369	2.51083	0.920373	3.35395	0.445919	1.45395	1.20251	1.51921	0	0.566651	0.0919416	0.772723	0	0.0314383	1.6043	0	0.638348	0.372367	1.0356	1.74559	0	0	0	0	0.02261	0	0.145959	0.739408	0.545493	0.567714	0.234472	0.275624	0.360022	0	0.68291	0
IA06D0	Fermented	Indonesia	0.0383343	2.93896	0.791466	0	1.54091	1.26219	0.485352	1.82295	0.27548	0.259958	0	0.00978218	0.375485	0.100648	0.051913	0.321321	0.154081	0.0429128	0.341623	0.903308	0.0711125	1.81582	0	0	1.43332	0.307983	0.392668	0.123756	0.447196	0.00465298	0.0834578	0.453386	0.809036	0.674659	0.55628	0.00305465	0	0.42593	0.371095	0.292711	0.266027	0.158153	0.373602	0	0.89493	0.17413	0
IA06W0	Unfermented	Indonesia	4.5786	0.977603	2.63231	0	0	1.93041	2.26677	0	2.43242	0	11.3641	0.450682	2.36508	1.41616	2.1862	0.639247	1.3327	1.09828	1.38528	0	0.844763	0.283709	0.636558	0	0.0855614	1.32654	0	0.85489	0.475133	0.883698	0.990917	0	0	0.0254299	0.112291	0.019014	0	0.481057	0.258397	0.610932	0.761329	0.255085	0.139513	0.507772	0	0.972005	0.572492
IA07D0	Fermented	Indonesia	0.024955	3.74435	1.10356	0	1.33601	1.72311	0.688968	1.39984	0.232122	0.331594	0.00356725	0.0274702	0.357467	0.122327	0.0562587	0.365774	0.0127584	0.0386175	0.145481	0.715711	0.122758	1.71516	0.010476	0	1.24354	0.277019	0.361526	0.0238611	0.459894	0.00370199	0.0640785	0.304614	0.872544	0.576421	0.586546	0.0028461	0	0.384351	0.299633	0.285702	0.312287	0.146862	0.308372	0	1.07051	0.274539	0.107299
IA07W0	Unfermented	Indonesia	4.64921	1.14415	2.68815	0	0	2.22178	2.67353	0.0160003	2.33891	0	10.8599	0.406927	2.09171	1.48864	1.96975	0.813786	1.09997	1.02989	0.532072	0	0.935864	0.229019	0.662201	0	0.0686719	1.59802	0	0.196724	0.451521	0.87932	1.146	0	0	0.0868087	0.108872	0.0190065	0	0.517621	0.313846	0.653501	0.781523	0.262207	0.141033	0.527278	0	1.08488	0.747508
IA08D0	Fermented	Indonesia	0.0296129	3.19021	1.06947	0	2.1848	1.52257	0.543078	1.98059	0.355548	0.483185	0	0.00840745	0.021194	0.122654	0.135746	0.430011	0.0422645	0.0556154	0.276857	0.908659	0.0910336	2.11551	0	0	1.35314	0.350092	0.512667	0.144564	0.516631	0	0.117578	0.349997	0.546782	0.656583	0.804356	0	0.00387241	0.488857	0.41689	0.31981	0.35945	0.186473	0.0498138	0	1.03095	0.199946	0
IA08W0	Unfermented	Indonesia	5.98186	0.407942	1.18142	0	0	0.813813	1.03993	0	1.33623	0	13.11	0.252742	2.38243	0.639325	2.9021	0.354797	1.45167	1.2341	1.60552	0	0.523364	0.129911	0.668293	0	0.0370634	1.8791	0	0.6566	0.373993	0.980288	0.788472	0	0	0	0	0.0202395	0	0.209218	0.1719	0.517571	0.0833425	0.239065	0.271049	0.674932	0	0.631258	0
IA09D0	Fermented	Indonesia	0.0949294	3.92636	0.952694	0	2.01208	1.64451	0.577405	1.88604	0.324998	0.583405	0	0.0199035	0.503727	0.116861	0.099998	0.40188	0.172348	0.0550262	0.268373	0.881693	0.0884937	2.54957	0	0	1.70876	0.373532	0.48132	0.157458	0.53183	0.0147252	0.105228	0.398799	1.04488	0.686356	0.873021	0	0.00455408	0.554089	0.390559	0.36498	0.40875	0.196136	0.0457658	0	0.0470278	0.209146	0
IA09W0	Unfermented	Indonesia	4.77167	0.788057	1.80664	0	0	1.32315	1.42555	0	2.35453	0	12.0366	0.259017	2.31613	1.28615	2.7944	0.530358	1.20651	1.14261	0.723729	0	0.4794	0.15856	0.613237	0	0.0395156	1.84094	0	0.15599	0.467518	1.07599	0.984004	0	0	0.0413061	0.097538	0.0214961	0	0.460934	0.28797	0.649726	0.482635	0.205355	0.329628	0.578687	0	0.570104	0
IA10D0	Fermented	Indonesia	0.44855	4.41739	1.17322	0	3.78315	2.03696	0.642081	1.85703	0.400363	0.999792	0	0	0.776238	0.18407	0.282603	0.333174	0	0.0944074	0	0.544628	0.086367	1.23777	0	0	0.624819	0.574671	0.800605	0.0326597	0.455727	0.0643485	0.112223	0.731998	1.32307	0.431362	0.269851	0	0.00615183	0.225539	0.418052	0.289344	0.369592	0.0137556	0.665405	0.342848	0.103071	0.1466	0.0189547
IA11D0	Fermented	Indonesia	0.016662	2.87825	0.882314	0	1.0651	1.39693	0.539703	2.39807	0.407561	0.0421255	0	0	0.664705	0.155641	0.0322727	0.380323	0	0.182869	0	1.09739	0.0785555	0.92919	0.00849947	0	0.795698	0.43162	0.668675	0.0440863	0.496715	0	0.081441	0.124953	0.54429	0.88161	0.445886	0	0	0.54835	1.05325	0.283201	0.12326	0.243948	0.608637	0	2.31099	0	0.313619
IA11W0	Unfermented	Indonesia	3.30571	1.73648	3.0971	0	0	2.4642	2.35883	0	1.8859	0.148011	0	0.603344	2.57579	1.18231	1.32553	0.803235	1.43983	0.712632	0.0274816	0.150699	0.919966	0.201741	0.775222	0	0.0495689	1.76367	1.5262	0.296771	0.700411	0.490068	0.823822	0	0.48732	0.344484	0.319389	0	0	0.941323	0.213249	0.610941	0.405911	0.433526	0.0681934	0.221728	0.0417086	1.0384	0
IA12D0	Fermented	Indonesia	0.00878873	2.57525	0.761653	0	0.86461	1.21359	0.498275	1.46593	0.308211	0.0161331	0	0.0205332	0.509201	0.123751	0.0348655	0.249714	0	0.114546	0.00493908	0.883655	0.0841431	0	0.00497743	0	0.733572	0.302987	0.521666	0.0571504	0.598547	0	0.0359681	0.324422	0.582996	0.740718	0.525024	0	0	0.431262	0.625055	0.334912	0.17919	0.204715	0.0093341	0	1.699	0.205136	0.228394
IA12W0	Unfermented	Indonesia	5.13722	2.18681	3.59908	0	0	3.65292	2.7442	0	2.73838	0.127495	0	1.01942	2.40968	1.16735	0.833557	0.867089	0.0490154	0.638349	0.0386824	0.148383	0.952137	0.223739	0.772233	0	0.0668487	1.63344	1.46887	0.283341	0.743998	0.784238	0.7827	0	0.429786	0.3361	0.247063	0	0	0.886317	0.234072	0.535109	0.349775	0.405869	0.0604378	0.488342	0	1.12472	0
IA13D0	Fermented	Indonesia	0.0104173	2.62001	0.745037	0	0.922456	1.18529	0.486521	2.1415	0.340958	0	0	0.0144805	0.515536	0.126129	0.0390428	0.372913	0	0.131458	0	1.02222	0.0939556	0	0.00950752	0	0.741833	0.317346	0.520855	0.0551222	0.47149	0	0.0371909	0.0552799	0.50346	0.827864	0.438627	0	0	0.529986	0.896828	0.281064	0.236979	0.218927	0.00638303	0	1.72121	0.205705	0
IA14D0	Fermented	Indonesia	0.0323817	4.26262	0.973815	0	1.46637	1.74121	0.574823	1.54629	0.426247	0.0471989	0	0	0.717253	0.156851	0.0575666	0.411593	0.0112722	0.174618	0.170525	1.01688	0.0980793	1.2765	0.00801287	0	1.16207	0.40902	0.679744	0.0403944	0.445639	0	0.0701202	0.298307	0.502612	0.853819	0.43753	0	0	0.572002	0.820093	0.290637	0.124162	0.271173	0.0227744	0	2.11373	0.236819	0
IA14W0	Unfermented	Indonesia	4.26874	1.09829	2.37789	0	0	1.9218	1.66062	0	1.97077	0	0	0.406283	3.006	1.00473	2.00258	0.440119	1.51013	0.710825	1.0354	0.142328	0.576785	0.17128	0.831113	0	0.0418589	1.75252	0.507709	0.777072	0.65859	0.663351	0.851639	0	0.405316	0.295705	0.2884	0	0	0.835494	0.232946	0.609434	0.360736	0.356133	0.214459	0.308112	0	0.712593	0
IB02D0	Fermented	Indonesia	0.144314	4.56597	1.14981	0	1.01119	1.98673	0.628956	1.62251	0.703854	0	0	0	0.0241294	0.17171	0	0.293271	0.0548529	0.284122	0.520346	0.9274	0.127299	2.8389	0	0	1.91306	0.0515768	0.0400808	0.325801	0.741149	0	0.152438	0.934905	0.858518	0.7122	1.09716	0	0	0.6407	0.0609873	0.450414	0.533786	0.0966567	0.0672242	0	0.0498251	0	0.0312107
IB02W0	Unfermented	Indonesia	7.7282	1.15018	4.98972	0	0	3.29216	3.7719	0	4.73692	0	0	0.387707	0.0927687	2.06826	0.275338	1.10629	0	2.01671	0.131837	0	1.69381	0.35854	0	0	0.130379	0.495177	0	0.509086	1.75474	0.307526	1.82159	0	1.54434	0	0.88802	0	0	1.79739	0.174397	1.72003	1.48283	0.723198	0.439301	0.802104	0.171638	0	0
IB03D0	Fermented	Indonesia	0.278301	7.31298	2.32893	0	2.52543	3.30022	1.17311	3.97665	0.969727	0	0	0.304662	0.0342607	0.407959	0	0.846755	0.409648	0.328021	0.564725	1.08139	0.30116	0	0.0231552	0	1.09718	0.074107	0.0472801	0.0725235	0.622863	0	0.122998	0.353495	0.972881	0.635824	1.35476	0	0	0.654857	0.124628	0.450553	0.612385	0.126638	0.0491145	0	0.276395	0.402728	0.863877
IB03W0	Unfermented	Indonesia	8.38698	1.12618	4.27942	0	0	2.79481	3.92577	0	4.94743	0	0	0	0.0987959	1.94768	0.31296	0.750147	0	2.2571	0.109699	0	1.67864	0.317599	0	0	0.103687	0.44677	0	0.295575	1.86309	0.387234	2.02876	0	1.23436	0	0.924524	0	0	1.82898	0.220508	1.65695	1.30825	0.666069	0.360384	0.895442	0.162068	0.715602	3.83036
MA01D0	Fermented	Malaysia	0.080749	2.20943	0.789849	0	1.88146	1.06579	0.430623	2.23258	0.317725	0.590256	0	0.0156868	0.440678	0.100788	0.104152	0.152734	0.187747	0.0604073	0.171174	1.02758	0.0938122	1.75779	0.0183014	0	1.17449	0.358637	0.48046	0.0441844	0.550576	0.0116128	0.111359	0.421965	0.55252	0.67314	0.446543	0	0.00453411	0.365816	0.430972	0.364349	0.304494	0.199222	0.434995	0	1.02613	0.140185	0
MA01W0	Unfermented	Malaysia	8.82079	0.865715	2.64552	0	2.2451	1.63362	2.29912	0.0257072	1.45256	8.00488	0	2.19282	2.47808	1.25984	2.36946	0.95598	0.100437	3.31192	0.0263957	0	1.02383	0.0418897	1.36898	0	0	1.67844	0.609159	0.708519	0.326637	1.40328	0.188441	0	0	0	0	0	0.0240499	0.172102	0.025482	0.957505	0.451274	0.34989	0.33395	1.17742	0	1.05484	1.20666
MA02D0	Fermented	Malaysia	0.0385704	3.2216	0.672359	0	2.16012	1.34408	0.372248	1.99445	0.432601	0.8901	0	0	0.611316	0.11329	0.0780446	0.183544	0.0204665	0.086279	0.278887	1.19578	0.0078092	1.25906	0.0156636	0	1.58283	0.524467	0.66919	0.183447	0.462731	0.00532123	0.148487	0.968771	1.1498	0.854782	0.361379	0	0.00565843	0.492585	0.486511	0.33759	0.23441	0.2296	0.603639	0	0.928245	0.0333531	0
MA02W0	Unfermented	Malaysia	10.6396	0.0863626	0.993792	0	1.7581	0.746371	0.5318	0	1.0757	9.06322	0	0.351608	2.98763	0.625006	2.39247	0.270095	1.73724	4.65193	1.10036	0	0.338492	0.0833695	1.11881	0	0	1.79954	0	0.973755	0.459371	1.70128	0.290562	0	0	0	0	0	0	0.19192	0.0465945	0.779521	0.279408	0.28454	0.621691	1.43047	0	0.152303	0.032314
MA03D0	Fermented	Malaysia	0.0550757	2.8555	0.854341	0	2.14148	1.22608	0.474613	2.17557	0.290471	0.567417	0	0.0384816	0.386389	0.105182	0.0466034	0.317252	0.0295988	0.0551449	0.00920335	0.845326	0.0738942	1.23473	0.00400824	0	0.824077	0.329909	0.433125	0.0375343	0.518565	0.00981152	0.0857335	0.732109	0.534028	0.605546	0.368461	0	0.00381132	0.322472	0.366324	0.333752	0.276858	0.183598	0	0	0.965088	0.180919	0.249274
MA03W0	Unfermented	Malaysia	7.10413	0.830195	3.88386	0	0.0298693	2.29236	3.10788	0.0972856	1.54576	5.92588	3.73446	3.02158	2.27355	1.26354	1.65638	1.33123	1.79983	3.05452	0	0	1.14857	0.0245931	1.64964	0	0	1.2666	0	0.13444	0.293008	1.21068	0.141434	0	0.0204772	0.108421	0	0	0	0.151744	0.0196772	0.653273	0.166357	0.2447	0.1396	0.891006	0	1.4598	0.612017
MC01W0	Unfermented	Malaysia	8.27279	0.0459418	0.0916399	0	22.9115	0	0.062889	0	0.818341	2.38805	5.03001	0	0.195954	0.635709	3.69467	0	2.23045	0.159212	1.88848	0	0	0.064801	0	0.0343982	0	0.463966	0	0	0.0412627	1.15687	1.9198	0	0	0.0998367	0.0626344	0	0	0.295214	0.471293	0.0319775	0	0.0952429	3.06212	0.568875	0	0	0
MC02W0	Unfermented	Malaysia	10.6715	0.508689	2.60261	0	5.25866	0	3.0732	0	2.02841	5.20582	0	0.518709	0.060266	1.10446	4.90948	0.529002	1.7637	0.918537	0.953856	0	0.966924	0.141492	0	1.22643	0.0392766	0.254148	0	1.4439	0.251528	7.17475	0.349884	0	0	0	0	0	0	0.172931	0.409401	0.358596	0.0381389	0.46495	0.437889	0.709656	0	0	1.62877
MC03W0	Unfermented	Malaysia	7.21603	1.27435	6.04931	0	0.278399	0	4.69555	1.00958	2.05396	5.47535	0	4.14402	0.0862859	1.63344	0.394696	1.82022	0.99189	0.872053	0.171247	0	1.57912	0.0538959	0	3.56856	0.0162686	0.340552	2.27593	0.172215	0.170505	0.432854	0.213935	0	0.0681361	0.0695757	0.0505598	0	0	0.249611	0	0.550871	0.0625529	0.330797	0.141342	0.582083	0	0	1.50115
PC20Q0	Liquor	Cameroon	0.600283	5.71238	1.4965	7.06997	3.48818	2.83483	0.611436	0	0.549816	0.0194561	0	0.15481	0.0305709	0.317959	0.276815	0.59757	0.403366	0.0493718	0.367196	0.636689	0.239145	0	0	0	0.333332	0.0903276	0.249503	0.312929	0.381419	0.0882397	0.108783	0.448167	0.416395	0.418736	0.458818	2.45635	0.642219	0.276907	0.576716	0.213189	0.340756	0.340444	0	0.252812	0.0769552	0.182899	0.191503
PC22Q0	Liquor	Ivory Coast	0.411072	4.00813	1.05206	6.69719	4.13623	2.09005	0.40924	0	0.402545	0.0216641	0	0.0429645	0.031285	0.163438	0.226327	0.403976	0.630705	0.0522918	0.463559	0.700841	0.134388	0	0	0	0.301309	0.0827667	0.243063	0.26292	0.426129	0.0659075	0.091215	0.377027	0.48929	0.488859	0.48169	2.24521	0.588628	0.269471	0.499192	0.248319	0.355092	0.283093	0.0336619	0	0.0880846	0.0747284	0.320177
PC24Q0	Liquor	Ivory Coast	0.359414	4.21329	1.0867	5.74298	3.93462	2.11026	0.457981	0	0.403596	0.0210661	0.120991	0.0641543	0.0300691	0.189473	0.191014	0.419817	0.514382	0.0461641	0.354988	0.706732	0.148861	0	0	0	0.31509	0.11663	0.19888	0.247037	0.4197	0.0534863	0.0746323	0.371084	0.460337	0.482975	0.476441	1.88299	0.505074	0.264696	0.465731	0.238508	0.333507	0.268915	0.500198	0	0.0882527	0.0942591	0.308941
PC25Q0	Liquor	Ivory Coast	0.31623	3.88618	1.01615	6.34692	4.10023	1.95528	0.419003	0	0.423121	0.0232601	0	0.0577735	0.0290491	0.183846	0.194616	0.400608	0.560178	0.0446403	0.330006	0.758644	0.143626	0	0	0	0.371684	0.0820066	0.2152	0.253694	0.439758	0.0501816	0.0891251	0.382267	0.507995	0.492853	0.549101	1.95269	0.544981	0.308127	0.46305	0.24583	0.347222	0.281664	0.461352	0	0.0955266	0.0648334	0.191457
PC26Q0	Liquor	Ivory Coast	0.334264	4.16628	1.05267	5.74743	4.08434	2.0138	0.438655	0	0.42723	0.0208541	0	0.0619507	0.0291468	0.187725	0.195073	0.405185	0.534938	0.0458137	0.460601	0.769422	0.145651	0.805627	0	0	0.378489	0.08532	0.239059	0.259078	0.419229	0.0508294	0.0886798	0.367004	0.476315	0.499492	0.541802	1.81577	0.509439	0.293628	0.45309	0.235627	0.333162	0.291949	0.499988	0	0.0892676	0.0854017	0.232882
PC27Q0	Liquor	Ecuador	1.3306	8.00325	2.15567	6.39954	5.45276	4.13939	0.910816	0	0.607651	0.0264623	0	0.221606	0.0235466	0.379202	0.251396	0.734445	0.493724	0.0500508	0.499706	0.443092	0.321416	0	0.321961	0	0.236867	0.07192	0.256709	0.267554	0.25254	0.193934	0.100196	0.473956	0.315739	0.272401	0.248436	1.94325	0.551204	0.189671	0.524573	0.214522	0.259854	0.331676	0.0345196	0.307294	0.0610891	0.271249	0.166337
PC28Q0	Liquor	Ecuador	1.3138	9.30795	2.53903	3.64195	0	4.72289	1.13515	0	0.650084	0.0186475	0	0.25929	0.0208115	0.423783	0.249859	0.848229	0.488382	0.0558198	0.277708	0.419467	0.37491	0	0.32149	0	0.260004	0.0549567	0.269287	0.234812	0.233137	0.220857	0.109471	0.668723	0.313074	0.259804	0.194125	0.824255	0	0.161765	0.511388	0.231026	0.270621	0.308655	0.453441	0.44022	0.0677493	0.354282	0.247053
PC29Q0	Liquor	Ecuador	1.30487	9.28222	2.43011	3.63262	4.27816	4.67776	1.03071	0	0.625853	0.0215777	0.149877	0.259378	0.0220454	0.409882	0.251058	0.834316	0.455	0.0538087	0.44778	0.401381	0.361142	0	0.314538	0	0.230912	0.0527332	0.249794	0.240561	0.231149	0.241922	0.112261	0.648906	0.781555	0.256267	0.188192	0.79927	0	0.159602	0.498264	0.229633	0.271999	0.344141	0.534205	0.379836	0.0624483	0.327817	0.451595
PD01Q0	Liquor	Ghana	0.331013	4.23847	0.975496	0	4.36434	0	0.446821	0	0.419468	0.416403	0.569434	0.0575227	0.469906	0.186921	0.160383	0.51923	0.801042	0.185887	0.800118	0.74258	0	0	0	2.11811	0.205595	0.274854	0.471041	0.268035	0.362407	0.0423295	0.0622496	0.426765	0.419726	0.471716	0.371566	0	0	0.222335	0.582757	0.201278	0	0.349442	0.0438001	0.00565816	0.00652002	0.0774284	0.101115
PD02Q0	Liquor	Ghana	1.25199	7.65817	2.10832	0	5.09541	0	0.996323	0	0.651867	0.493663	0.661679	0.488856	0.485987	0.403182	0.23949	0.7071	0.834904	0.211726	1.05014	0.476346	0.301092	0	0	3.81983	0.156136	0.19753	0.524479	0.34169	0.293475	0.132017	0.0687739	0.465152	0.316337	0.334403	0.37808	0	0	0.229509	0.776053	0.20381	0	0.581194	0.490271	0.0526957	0	0.338356	0.0499991
PD03Q0	Liquor	Ghana	0.165067	3.49349	0.751668	0	3.10569	0	0.349665	0	0.341934	0.345975	0.474022	0.0351471	0.381186	0.146581	0.126828	0.476093	0.492687	0.151147	0.470717	0.74004	0	0	0	1.66681	0.207908	0.226486	0.411038	0.214591	0.381742	0.0230329	0.0493218	0.331996	0.403115	0.509676	0.304385	0	0	0.265665	0.404282	0.204249	0.656531	0.272818	0.328988	0	0.00470727	0.0653173	0
PD04Q0	Liquor	Ghana	1.35518	8.00898	2.13388	0	5.00321	0	0.996748	0	0.68713	0.564667	0.732664	0.562348	0.580826	0.427929	0.259351	0.76829	0.875119	0.239307	1.05059	0.470871	0.261455	0	0	4.03621	0.162818	0.194501	0.57294	0.315582	0.30484	0.158939	0.0701869	0.492835	0.330766	0.342097	0.379148	0	0	0.232968	0.832382	0.207331	1.00033	0.585866	0.579925	0.216007	0	0.342961	0.410122
PD07Q0	Liquor	Ivory Coast	0.448036	4.98284	1.27322	0	4.16567	0	0	0	0.534046	0.538807	0.594242	0.117263	0.493229	0.287974	0.1839	0.549004	1.16325	0.200998	0.632092	0.831876	0.17186	0	0	2.53165	0.14418	0.155584	0.484108	0.296965	0.384713	0.0579352	0.0525963	0.400722	0.424002	0.485922	0.493071	0	0	0.271076	0.584785	0.231549	0	0.368529	0.445723	0.00835391	0	0.120069	0.163344
PD08Q0	Liquor	Ghana	0.354351	4.2265	1.07866	0	3.37982	0	0	0	0.453127	0.472133	0.539226	0.0732221	0.398818	0.248476	0.131271	0.53211	0.874265	0.175317	0.548537	0.890466	0.160663	0	0	2.08243	0.0951283	0.131563	0.452077	0.251705	0.402905	0.0459295	0.0371415	0.336984	0.428702	0.552841	0.422383	0	0	0.251883	0.499312	0.229178	0	0.346005	0.0430913	0.00624279	0.11551	0.0983595	0.100459
PD09Q0	Liquor	Ivory Coast	0.325876	4.24651	0.993854	0	3.08035	0	0.446125	0	0.453864	0.489828	0.567367	0.0582281	0.442594	0.193585	0.170298	0.521879	0.906668	0.18267	0.570532	0.892179	0	0	0	2.02043	0.196553	0.277221	0.45956	0.364821	0.422921	0.0446761	0.0568245	0.357162	0.456045	0.562562	0.521982	0	0	0.2828	0.536666	0.242696	0	0.325317	0.0495117	0	0.00255358	0.0870937	0
PD10Q0	Liquor	Ivory Coast	0.370503	4.40728	1.05613	0	4.03901	0	0.465047	0	0.473626	0.552596	0.63105	0.0631246	0.489686	0.203406	0.19745	0.596708	0.894371	0.203716	0.502687	0.855254	0	0	0	2.15233	0.192052	0.290192	0.507547	0.269707	0.424469	0.0560922	0.0580654	0.36893	0.467147	0.533636	0.496709	0	0	0.2688	0.563077	0.248684	0	0.329062	0.0491771	0	0	0.086707	0.319558
PD11Q0	Liquor	Ivory Coast	0.325313	4.80772	1.14492	0	3.56013	0	0	0	0.459158	0.473404	0.538345	0.0634996	0.421199	0.249919	0.205901	0.478932	0.976314	0.180681	0.598125	0.763749	0.1472	0	0	2.32168	0.148817	0.24069	0.437403	0.362961	0.351912	0.0531402	0.0442378	0.347774	0.419731	0.443496	0.396513	0	0	0.228612	0.503926	0.473368	0	0.451361	0.040012	0	0.0261084	0.0959895	0.202152
PD12Q0	Liquor	Ivory Coast	0.26125	4.60262	1.05067	0	3.37782	2.17741	0	0	0.42223	0.411137	0.468242	0.0601422	0.36047	0.222232	0.11712	0.447128	0.511243	0.160007	0.575599	0.761762	0.142998	0	0	0	0.227768	0.218767	0.389795	0.324866	0.346444	0.0333769	0.040972	0.321764	0.416355	0.461166	0.403585	0	0	0.234912	0.422577	0.442502	0	0.456789	0.0374118	0	0.130381	0.104567	0
PD13Q0	Liquor	Cameroon	0.760176	6.23863	1.96535	0	2.92654	0.856617	1.10665	0	1.11293	1.12627	0.615688	0.0654766	0.0556642	0.227471	0.0652721	1.23808	1.00351	0.217518	1.06899	0.456146	0.133114	0	0	2.45696	0.102933	0	0.597468	0.447016	0.230311	0.0289697	0.0229125	0.47816	0.219865	0.25978	0.170216	0	0	0.157313	0.186856	0.519892	0	0.251247	0.475513	0.170418	0	0.102613	0.0520996
PD14Q0	Liquor	Cameroon	0.705485	6.03962	1.55111	0	2.93672	0.924987	0.749066	8.69794	1.02943	1.06052	0.568221	0.0982635	0.043098	0.335981	0.0562122	0.803686	0.489715	0.212906	0.935336	0.398377	0.0897695	0	0	2.53286	0.0959808	0	0.578653	0.322843	0.214941	0.0317292	0.0455707	0.5203	0.217801	0.214909	0.159831	0	0	0.149071	0.175055	0.154592	0.269517	0.250362	0.0476466	0.0270702	0	0	0.169145
PD15Q0	Liquor	Cameroon	0.733252	6.06439	2.42941	0	2.84133	0.562428	0.646468	8.70257	1.18888	1.28618	0.829081	0.0607799	0.0443122	0.165448	0.0656007	0.801844	0.83846	0.252518	1.15569	0.398169	0.0415539	0	0	2.58982	0.172367	0.0914831	0.599412	0.342648	0.210985	0.039717	0.0558408	0.669862	0.0248315	0.219205	0.156359	0	0	0.156763	0.180214	0.136641	0.842918	0.393301	0.628119	0.0262712	0	0.0559205	0.125268
PD16Q0	Liquor	Cameroon	0.702328	6.05746	2.35788	0	2.72627	2.88729	0.828595	8.86628	0.774255	1.07045	0.537812	0.0518501	0.0486961	0.269971	0.0634651	0.613229	0.881008	0.204002	0.678803	0.283222	0.1015	0	0	0.0142827	0.150261	0.139947	0.578289	0.48465	0.207916	0.0401915	0.0412122	0.575738	0.211161	0.227004	0.157166	0	0	0.146249	0.169993	0.140269	0.868695	0.452448	0.0481316	0.167078	0	0	0.267795
PD17Q0	Liquor	Cameroon	0.744141	5.60403	1.67341	0	3.01547	3.68223	0.670381	8.91997	1.23203	1.75455	0.59441	0.0481211	0.0493202	0.134595	0.0675506	1.11026	1.27212	0.227397	0.992647	0.443152	0.0395847	0	0	0.0288066	0.102501	0.133484	0.752985	0.192246	0.234702	0.0449689	0.0512277	0.469937	0.218403	0.233243	0.144118	0	0	0.156401	0.181521	0.504533	0	0.449873	0.0401835	0.157274	0	0.00952426	0.467413
TA01D0	Fermented	Tanzania	0.00661889	3.06535	0.912754	0	1.45401	1.4613	0.597212	2.09882	0.30888	0.564579	0	0.0368206	0.41106	0.133781	0.0163909	0.369698	0.00432538	0.0580804	0.0672837	0.957256	0.0998987	0	0.00531688	0	0.918571	0.362215	0.455556	0.0601346	0.45782	0	0.0643961	0.371527	0.933341	0.817182	0.401569	0	0	0.430409	0.479616	0.27199	0.351155	0.21738	0.406006	0	1.51697	0.237186	0.253633
TA02D0	Fermented	Tanzania	0.139211	5.30528	1.57676	0	0	2.29196	0.936412	3.62722	0.543793	0.624102	0	0.411156	0.51197	0.178672	0.0535284	0.463336	0	0.0673772	0.00830372	0.902861	0.215569	0.970963	0.15981	0	0.625501	0.394325	0.565721	0.0732506	0.43286	0.0169263	0.13719	1.06634	0.558515	0.520327	0.505128	0	0.00426438	0.289109	0.549641	0.276291	0.291141	0.263769	0.441768	0	1.28025	0.376062	0.312805
TA03D0	Fermented	Tanzania	0.0659976	4.24885	1.36925	0	1.68594	1.958	0.834596	3.245	0.41911	0.341734	0.00203034	0.381715	0.0537997	0.22577	0.0291651	0.423698	0.120894	0.0329931	0.140097	0.799139	0.219721	0.854272	0.123018	0	0.512556	0.186772	0.332074	0.124114	0.393233	0.00919949	0.105641	0.554088	0.423015	0.559178	0.338453	0	0	0.269213	0.186909	0.0654282	0.25708	0.205184	0.237925	0	1.09717	0	0.0771934
TA04D0	Fermented	Tanzania	0.126308	4.44496	1.38567	0	0	2.05036	0.809359	3.66624	0.452659	0.386303	0	0.472836	0.350153	0.230369	0.0433919	0.447295	0.140745	0.0378047	0.137851	1.0072	0.217466	0	0.142366	0	0.610931	0.221643	0.393239	0.117326	0.424019	0.0172749	0.106425	1.11623	0.573307	0.552493	0.671828	0	0.00252534	0.382052	0.173997	0.102443	0.343682	0.210714	0.356966	0.00372934	1.09011	0.336344	0.25634
TA04W0	Unfermented	Tanzania	12.3162	1.89412	5.00297	0	0	4.23548	4.34585	0	4.79942	0	0	2.23192	0	2.96684	3.05256	1.18519	0	1.24802	0	0	1.98358	0	1.18192	0	0	0.516434	0	0.770089	0	2.33848	0.691902	0	0	0	0	0	0	0.149195	0.145225	0.268061	0.626491	1.27051	0.132139	1.60852	0	1.97905	0
TA05D0	Fermented	Tanzania	0.0555873	4.04695	1.2593	0	0	1.90522	0.732604	4.53281	0.456957	0.461277	0	0.223116	0.0782991	0.196025	0.0401344	0.461101	0.250485	0.0463316	0.258185	1.097	0.180335	0	0.128415	0	0.692936	0.260305	0.435438	0.156884	0.441294	0.00777565	0.141463	1.65077	0.572157	0.603759	0.964798	0	0	0.512719	0.227208	0.10497	0.379032	0.256105	0.355724	0	1.41961	0.297952	0.275612
TA06D0	Fermented	Tanzania	0.28309	5.79107	1.89234	0	0	2.78233	1.11571	0	0.624104	0.520816	0	0.810613	0.469684	0.315625	0.0615932	0.58183	0.258587	0.0513584	0.19021	0.951347	0.376665	0	0.197703	0	0.474102	0.280137	0.507963	0.224129	0.37184	0.0450315	0.139064	1.88614	0.598091	0.474495	0.781323	0	0	0.41974	0.263317	0.196698	0.398672	0.300997	0.395227	0.0141117	1.14261	0	0
TA07D0	Fermented	Tanzania	4.8009	1.92258	4.86258	0	0	4.26176	3.54556	0	3.13531	6.38099	0	1.21703	1.63206	2.48226	0.608074	1.25971	1.00451	2.43119	0.0538548	0	1.28485	0.379414	1.13954	0	0.105886	1.27311	0.412358	0.404687	0.330907	0.704257	0.944259	0	0.195179	0.0528638	0.143767	0	0.0170745	0.365154	0.201996	0.415896	0.443502	0.475631	0	0.544546	0	2.01631	0
TA07W0	Unfermented	Tanzania	5.92799	1.18287	2.47061	24.4791	8.77447	2.09576	1.77442	0.0233294	2.38214	0.598679	0	2.16232	0.0303024	1.28416	0.585868	1.12894	0.0394162	0.907745	0	0	1.1064	0.0222056	0.910405	0	0	0.277427	0	0.415143	0.455921	0.607106	0.483253	0	0	0	0	4.83722	3.83905	0.142124	0.0845436	0.441707	0.372247	0.670386	0.130028	0.716802	0	0	0
TA08D0	Fermented	Tanzania	0.0120649	2.97508	0.937987	0	0.636682	1.50277	0.581368	2.46994	0.318318	1.15076	0	0.0147477	0.355907	0.189612	0.0179781	0.383799	0.00402558	0.520846	0	1.09327	0.176239	0.71772	0.0242558	0	0.54586	0.240746	0.389903	0.0636556	0.397353	0	0.0693185	0.324259	0.449707	0.99271	0.299756	0	0.00365396	0.51066	0.406317	0.231582	0.250337	0.178844	0	0	1.82866	0.243111	0.238171
TA09D0	Fermented	Tanzania	0.0567905	3.27583	1.00901	0	0	1.51803	0.577193	3.16269	0.325083	0.801164	0.00162562	0.228444	0.281389	0.1427	0.0391937	0.310952	0.137531	0.384781	0.128982	0.847739	0.157911	0	0.0892425	0	0.609463	0.193379	0.295371	0.104476	0.378811	0.00706274	0.096807	0.831617	0.406805	0.621894	0.353513	0	0.00285937	0.290968	0.377785	0.286061	0.419909	0.183126	0.274145	0	1.04857	0.24113	0.193242
TA09W0	Unfermented	Tanzania	16.4729	0.14993	4.28242	0	0	3.34107	1.43079	0	3.9746	0	0	1.44383	0	2.36922	3.82579	0	0.155512	1.86096	0.81093	0	1.24421	0	4.05147	0	0	0.633623	0	3.42476	0	3.29182	1.02416	0	0	0	0	0	0	0.233197	0.255656	0.281873	0.585256	1.55234	0.211675	2.11742	0	0	0.135629
VA01D0	Fermented	Ivory Coast	0.108646	1.79684	0.730363	0	0	1.27557	0.469165	0	0.452207	1.43238	0.999664	0.0629185	0.554448	0.174762	0.0988924	0.312021	0.297383	0.648748	0.627242	1.37454	0.127024	1.1986	0	0	1.03466	0.36194	0.556266	0.236118	0.496127	0.0165214	0.180631	0.513433	0.569072	0.8547	1.01192	0	0	0.560217	0.642642	0.272568	0.311224	0.0744649	0.492181	0	0.0824059	0.168047	0
VA01W0	Unfermented	Ivory Coast	6.89353	0.693113	2.80406	0	0.0199544	1.38425	2.4408	0.0408065	1.54696	5.88854	3.96393	1.87334	2.0991	1.0164	1.79794	1.03355	1.88835	2.58636	1.81734	0	0.945829	0.0141124	1.984	0	0	1.48392	0	0.902114	0.26739	1.14258	0.181989	0	0	0	0	0	0	0.167033	0.030638	0.472682	0.361634	0.2466	0.164348	0.841575	0	0	0.52187
VA02D0	Fermented	Ivory Coast	0.0872238	1.5891	0.752562	0	1.34383	1.16421	0.510266	0	0.417403	1.43898	1.03832	0.0841734	0.61915	0.158251	0.131179	0.364451	0.230685	0.664939	0.309809	1.54058	0.0718586	1.3153	0	0	0.784991	0.0584449	0.606935	0.214358	0.549545	0.0193926	0.206324	1.07369	0.72963	0.799041	1.56335	0	0	0.726504	0.73381	0.288255	0.425297	0.239261	0.486436	0	0.126602	0	0.0475098
VA02W0	Unfermented	Ivory Coast	5.9777	0.861351	3.9126	0	0.0161764	1.65874	3.12184	0.0952726	1.43045	6.7067	0	2.88661	2.34217	1.18816	1.29065	1.36758	2.01784	3.27546	1.01652	0	1.22801	0.0616568	2.21582	0	0	1.413	0	0.85489	0.357082	1.04682	0.246406	0	0.130754	0.21261	0	0	0	0.179686	0.0493209	0.306917	0.0994978	0.25641	0.125623	0.780121	0	1.52016	0.450987
VA03D0	Fermented	Ivory Coast	0.0768565	1.34926	0.560235	0	2.32468	0.792951	0.362448	3.62079	0.402903	0	0	0.0213961	0.65557	0.135797	0.182108	0.184088	0.0449061	0.186083	0.358192	1.33555	0.0778971	1.43068	0	0	0.796353	0.505308	0.721508	0.220852	0.683782	0.00600508	0.195266	0.113712	0.655998	0.854064	1.12331	0	0	0.616357	1.29843	0.314686	0.264206	0.0896743	0.610279	0	0.114412	0.0716278	0
VA03W0	Unfermented	Ivory Coast	3.86384	4.88793	4.18412	0	0.0293684	3.35802	2.88078	0.282797	1.8132	0	6.94924	7.44996	1.37864	1.18304	1.27673	0.978441	1.02109	0.676581	0.459465	0	0.881589	0.00943456	5.31907	0	0	1.12933	0	0.50711	0.170091	0.576354	0.118076	0	0	0	0	0.0113374	0	0.108435	0.132424	0.229954	0.3089	0.312561	0.100543	0.480434	0	1.4781	0.583487
VA04D0	Fermented	Ivory Coast	0.0383424	2.78735	1.0195	0	0	1.52427	0.551371	0	0.514331	1.23961	0	0.0794007	0.086239	0.172059	0.0551408	0.417431	0.396499	0.636413	0.312377	1.46654	0.149256	0.46757	0	0	0.70103	0.049171	0.444417	0.227353	0.432587	0.0062398	0.131506	0.538271	0.534496	0.994465	0.456147	0	0	0.606314	0.474179	0.277737	0.31756	0.206449	0	0	1.23217	0.205477	0.279273
VA04W0	Unfermented	Ivory Coast	3.66269	1.01221	3.89984	12.2467	3.79673	2.05667	3.44902	0.1325	1.92885	0	0	6.40797	1.22381	1.10179	0.327617	1.07006	1.13517	0.0521238	0.480429	0	1.06758	0.0751517	3.81486	0	0.0244759	0.19331	0	0.489397	0.270308	0.331419	0.150643	0	0.0997892	0.144547	0	1.03325	6.81666	0.123538	0.0200703	0.328836	0.379132	0.301382	0.0842345	0.468712	0	0	0.894559
VA05D0	Fermented	Ivory Coast	0.0253266	1.93892	0.608848	0	0.887541	1.02429	0.364875	0	0.339117	0.865202	0.644857	0.0305727	0.0820881	0.102555	0.0511232	0.302529	0.188064	0.391173	0.182026	1.0839	0.084201	0.916878	0.0220747	0	0.57767	0.0431566	0.390931	0.0493026	0.626059	0.00484759	0.123791	0.499019	0.604825	0.878918	0.800324	0	0	0.49247	0.395513	0.319233	0.42512	0.150875	0.362361	0	0.876504	0.136935	0
VA05W0	Unfermented	Ivory Coast	4.49569	1.22878	4.37604	0	0.0472818	2.70646	3.6082	0.186369	1.70805	0	8.8374	5.59078	1.66871	1.02934	1.26539	1.69676	1.20927	0.885616	0.587296	0	1.02421	0.0217766	4.34571	0	0	1.32927	0	0.206488	0.246268	0.827536	0.0992059	0	0	0	0	0.0151498	0	0.147793	0.017111	0.17684	0.365487	0.259151	0.0924053	0.584781	0	0	0.999759
VA06D0	Fermented	Ivory Coast	0.0676391	2.18168	0.648269	0	0	1.13286	0.398435	0	0.448705	1.11066	0.811854	0.0512073	0.10241	0.142475	0.12104	0.384914	0.243744	0.538826	0.392468	1.16636	0.0834523	1.09913	0	0	0.65694	0.0451388	0.471652	0.228421	0.64803	0.0129408	0.167934	0.341714	0.642091	0.83814	0.924813	0	0	0.586495	0.458443	0.391401	0.380481	0.209313	0.432679	0	0.869606	0	0
VA06W0	Unfermented	Ivory Coast	5.6774	0.546399	1.87431	17.3642	4.42094	0.996854	1.95215	0.0138637	1.11902	0	0	1.1486	1.63464	0.893255	0.843054	0.700225	1.48069	0.0793062	1.5169	0	0.767061	0.0643263	1.1912	0	0.0187777	0.271801	0	0.742969	0.304022	0.478133	0.220668	0	0.098866	0.096867	0	1.38037	9.79611	0.185136	0.0202663	0.351334	0.120545	0.196041	0.230924	0.713325	0	0	0.762883
VA07D0	Fermented	Ivory Coast	0.0562619	2.20837	0.686976	0	2.31766	1.08926	0.435888	3.17358	0.434473	0	0	0.0248659	0.609686	0.127628	0.109841	0.192935	0.0893114	0.177118	0.217978	1.3943	0.0801421	0.954267	0	0	0.788545	0.440702	0.66919	0.20798	0.550509	0.00654401	0.164746	0.159121	0.59681	0.957837	0.848854	0	0	0.628747	1.23826	0.320866	0.192591	0.0961276	0.0127209	0	0.652423	0.0845754	0
VA07W0	Unfermented	Ivory Coast	6.22001	0.768715	3.50205	19.6468	6.6746	1.70932	2.44433	0	1.45446	0.553418	0	3.00943	2.6997	1.21072	0.742631	1.13017	1.8626	0.801801	1.78717	0	1.07375	0.0261364	2.27703	0	0	0.221257	0	0.957932	0.359153	0.480119	0.297349	0	0	0	0	3.79151	3.1186	0.147416	0.0285952	0.40431	0.158275	0.375049	0.0969413	0.742454	0	0	0.724697
VA08D0	Fermented	Ivory Coast	0.265029	1.99161	0.906409	0	0	1.46843	0.546981	0	0.641419	2.06381	1.51559	0.0873345	0.889019	0.226378	0.192467	0.490241	0.261176	0.950105	0.44519	1.44467	0.12539	1.97789	0	0	1.48072	0.522377	0.912714	0.263675	0.495368	0.0472848	0.235788	0.908379	0.73136	0.796888	1.20489	0	0	0.725504	0.838763	0.285483	0.307269	0.317554	0.881233	0	0.056045	0.113267	0.0339597
VA08W0	Unfermented	Ivory Coast	7.00045	0.621317	2.62158	20.169	5.57331	1.43819	2.43619	0.0351737	1.59505	0.642374	0	1.09619	2.7776	1.23801	1.10382	0.993202	1.62515	0.839698	1.97681	0	1.05798	0.0427128	1.31303	0	0	1.91818	0	0.809466	0.349434	0.653154	0.281015	0	0	0	0	3.77531	3.21668	0.198531	0.032751	0.313191	0.338606	0.256869	0.204067	0.874441	0	0	0
VA09D0	Fermented	Ivory Coast	0.18691	2.83025	0.938458	0	3.0688	1.6354	0.536584	1.5962	0.599537	2.20519	1.46188	0.0372187	0.804774	0.179491	0.0898903	0.290973	0.067291	0.981356	0.339583	1.88679	0.163854	1.86942	0	0	0.950176	0.0638109	0.832689	0.252876	0.524603	0.0247739	0.127862	0.214545	0.624433	1.17997	0.897802	0	0	0.580591	0.0305129	0.254053	0	0.101302	0	0	0	0.108087	0
VA09W0	Unfermented	Ivory Coast	5.08371	1.51528	2.43162	0	0.0240247	2.32328	2.01557	0.179395	2.03067	0	10.8787	2.35805	2.15259	1.02329	1.44921	0.821577	1.53606	1.02342	0.970306	0	0.811411	0.067712	1.64792	0	0.0214159	1.4703	0	0.602358	0.28186	1.00007	0.26572	0	0	0	0	0.0191466	0	0.175651	0.0609019	0.253324	0.726641	0.310597	0.123697	0.664275	0	0	0
VA10D0	Fermented	Ivory Coast	0.0779352	2.1439	0.68008	0	1.51618	1.02107	0.450599	2.53268	0.369345	0	2.59013	0.0431488	0.518896	0.147088	0.114107	0.277605	0.0228901	0.262108	0.205784	1.04612	0.107973	0	0.0291899	0.10437	1.37788	0.441161	0.044651	0.140913	0.530174	0.0171854	0.0600399	0.401716	0.605166	0.733963	0.910581	0.0042691	0	0.49338	0.67161	0.26334	0.303048	0.193455	0.400081	0	0.358629	0	0.0365035
VA10W0	Unfermented	Ivory Coast	6.8025	0.776725	2.4908	21.2876	4.74278	1.78013	1.77549	0.04594	1.75841	0.647914	0	1.55123	2.93042	1.11415	0.846057	0.600403	1.86572	0.90166	1.05141	0	0.762519	0.0771036	0	0	0	0.267687	0	1.03487	0.409702	0.712389	0.34274	0	0	0	0	3.83251	3.42182	0.196617	0.0515741	0.471385	0.556692	0.355842	0.0960679	0.883966	0	0	0
VA11D0	Fermented	Ivory Coast	0.241329	1.78478	0.707449	5.92824	2.74524	1.14669	0.469543	3.35839	0.416712	0	0	0.145135	0.57697	0.152893	0.0880313	0.329306	0.355702	0.0222292	0.351764	1.02028	0.123321	3.66439	0	0	2.26253	0.070544	0.0373523	0.211584	0.485205	0.0239199	0.14477	0.422276	0.605647	0.624509	1.30484	0.474164	3.10212	0.528754	0.475333	0.291681	0.381833	0.087049	0.0448821	0.00966362	0	0.170064	0
VA11W0	Unfermented	Ivory Coast	6.97564	3.45688	3.25267	0	1.43597	3.12951	2.65971	0.149715	2.26231	0.0933675	0	3.39358	2.31955	1.06116	1.14162	1.03828	1.38188	0.609435	0.675123	0	0.925338	0.019636	2.65912	0	0	1.52987	0.554987	0.500231	0.31115	0.790418	0.142261	0	0	0	0	0	0	0.156689	0	0.481467	0.48163	0.257377	0.116416	0.854732	0	1.23153	0
VA12D0	Fermented	Ivory Coast	0.237524	1.66616	0.666582	4.97852	2.55727	0.952462	0.445242	2.39456	0.379077	0	0	0.0724023	0.497137	0.191452	0.0734917	0.281969	0.466756	0.0208565	0.288243	1.02708	0.112647	2.99398	0.207543	0	1.93292	0.0508437	0.0480545	0.180655	0.452144	0.0252374	0.0866202	0.412724	0.55444	0.626946	0.976615	0.0714833	2.70973	0.418499	0.365831	0.248825	0.317471	0.0707133	0.439811	0.152685	0.0352893	0	0
VB01D0	Fermented	Ivory Coast	0.0675206	2.273	0.713488	0.0792638	2.40787	1.10929	0	3.79238	0.407438	0.181751	0	0.0359611	0.531761	0.159543	0.0380647	0.196775	0.0196805	0.103554	0.231482	1.29403	0.123529	0	0	0	1.31007	0.0502877	0.255406	0.173507	0.680972	0.00702643	0.0866185	0.678893	0.743989	0.928842	1.09805	0	0	0.589767	0.23516	0.345419	0.614915	0.230632	0.471987	0	0.125361	0	0
VB01W0	Unfermented	Ivory Coast	8.29323	1.18876	3.55242	2.8822	4.12282	2.25419	3.12358	0.105622	2.63755	2.29759	0	4.31327	3.66007	1.74942	1.06175	1.54469	2.65964	0.779107	1.3733	0	1.57827	0.0824887	3.44672	0	0	0.417387	0	1.43009	0.622855	0.925853	0.422723	0	0	0	0	0	0	0.224743	0.0707648	0.513127	0.436038	0.500949	0.121451	1.08089	0	0	1.74753
VB02D0	Fermented	Ivory Coast	0.0601738	1.67198	0.66553	0.21852	2.87037	0.980102	0	4.77638	0.422869	0.336848	0	0.037333	0.556144	0.165226	0.0386035	0.19239	0.229477	0.116083	0.26554	1.32866	0.123562	0	0	0	1.17623	0.0518891	0.291934	0.181488	0.642795	0.0065335	0.0973275	0.852262	0.769171	0.902659	1.1833	0	0	0.585392	0.319079	0.336115	0.348271	0.261785	0.512423	0	0.142439	0	0.0984436
VB02W0	Unfermented	Ivory Coast	7.51791	1.34422	4.32427	2.21746	3.73917	2.86532	3.81734	0.0364936	2.57684	2.1389	0	4.62501	3.30757	1.99639	0.769736	1.6632	1.92265	0.713696	0.159955	0	1.64591	0.119096	3.16689	0	0.0318511	0.414957	0	1.20073	0.598114	0.712674	0.420626	0	0.0322496	0	0	0	0	0.281729	0.0526041	0.520594	0.651976	0.637854	0.175118	0.922951	0	0	0
VB03W0	Unfermented	Ivory Coast	11.5121	1.52928	6.48832	0	0	3.66583	4.74659	0	4.09348	0	0	3.04454	0.08289	3.09009	0.296375	1.22109	2.24836	1.88298	0.450947	0	2.62651	0.090288	1.60284	0	0	0.71602	0	2.12966	0	0.444494	0.729569	0	0	0	0	0	0	0.358303	0	0.704436	0.927367	0.819642	0.203282	1.50056	0	2.06957	1.71831
VB04D0	Fermented	Ivory Coast	0.0264829	1.61629	0.732115	4.91447	0	1.05205	0.448076	0	0.51952	0.158775	0	0.0572671	0.692533	0.161555	0.0484049	0.206514	0.382939	0.221731	0.616179	1.61338	0.100822	1.78055	0	0	1.06518	0.473479	0.0686559	0.270166	0.710124	0	0.125214	0.613691	0.822506	0.995543	1.42568	0.851986	0	0.589731	0.642431	0.358523	0.426028	0.0994011	0.0172811	0	0.160487	0	0.117755
VB04W0	Unfermented	Ivory Coast	9.34611	1.34178	6.02085	0	0	3.17126	4.30329	0	3.77631	0	0	1.34467	0	2.88791	0.204349	1.09243	5.06118	1.882	5.00484	0	1.9789	0	0	0	0	0.53345	0	2.58783	0	0.468976	0.624786	0	0	0	0	0	0	0.318574	0	0.216143	0.984101	0.608399	0.161031	1.24642	0	0	1.69943
VB05D0	Fermented	Ivory Coast	1.10761	2.59547	1.38492	9.16204	0	1.84859	0.836433	0	0.91449	0.254946	0	0.443371	1.24046	0.31761	0.217547	0.41608	1.09715	0.403753	0.892538	0.8088	0.0600654	3.56312	0	0	1.81752	0.951555	0.0233104	0.46176	0.554434	0.108598	0.25247	1.4971	0.885861	0.402587	1.73349	1.58432	1.48102	0.695097	1.19961	0.351846	0.565684	0.15456	1.27199	0.0865576	0	0	0.243615
VB05W0	Unfermented	Ivory Coast	14.3744	0.12071	3.62755	0	0	2.4614	3.55829	0	4.37463	0	0	1.11913	0.106768	2.01667	0.362075	0.767808	6.1492	2.12948	3.78211	0	1.73579	0	3.02709	0	0	0.745104	0	2.88691	0	0.546611	0.773265	0	0	0	0	0	0	0.332367	0	0.346593	0.742621	0.688862	0.363196	1.95875	0	0	0.162585
[truncated: 5,000 more columns]

## Sheet: network_edgelist_spearman
Source	Target	Weight
BB01W0	BB01D0	0.0315761
BC01D0	BB01D0	0.595101
BC01W0	BB01W0	0.587286
BC01W0	BC01D0	0.0516803
BC02D0	BB01D0	0.723128
BC02D0	BC01D0	0.684971
BC02D0	BC01W0	0.0281855
BC02W0	BB01W0	0.450213
BC02W0	BC01D0	0.0286834
BC02W0	BC01W0	0.626569
BC02W0	BC02D0	0.0731184
BC03D0	BB01D0	0.627497
BC03D0	BC01D0	0.600281
BC03D0	BC01W0	0.0650657
BC03D0	BC02D0	0.852187
BC03D0	BC02W0	0.0687372
BC03W0	BB01W0	0.252164
BC03W0	BC01W0	0.485109
BC03W0	BC02W0	0.723686
CD03D0	BB01D0	0.57214
CD03D0	BC01D0	0.799636
CD03D0	BC01W0	0.0235682
CD03D0	BC02D0	0.702602
CD03D0	BC02W0	0.0505089
CD03D0	BC03D0	0.609683
CD03D0	BC03W0	0.0084044
CD03D1	BB01D0	0.588416
CD03D1	BC01D0	0.779028
CD03D1	BC01W0	0.0584533
CD03D1	BC02D0	0.678896
CD03D1	BC02W0	0.0881397
CD03D1	BC03D0	0.602024
CD03D1	BC03W0	0.0145145
CD03D1	CD03D0	0.842583
CD03W0	BB01W0	0.571713
CD03W0	BC01D0	0.0504941
CD03W0	BC01W0	0.864451
CD03W0	BC02D0	0.0321588
CD03W0	BC02W0	0.66046
CD03W0	BC03D0	0.060544
CD03W0	BC03W0	0.504416
CD03W0	CD03D0	0.0398448
CD03W0	CD03D1	0.0831254
CD03W1	BB01W0	0.535363
CD03W1	BC01D0	0.0949014
CD03W1	BC01W0	0.806916
CD03W1	BC02D0	0.0757001
CD03W1	BC02W0	0.634661
CD03W1	BC03D0	0.0958
CD03W1	BC03W0	0.487685
CD03W1	CD03D0	0.105765
CD03W1	CD03D1	0.148791
CD03W1	CD03W0	0.904581
CD04D0	BB01D0	0.566857
CD04D0	BB01W0	0.00631813
CD04D0	BC01D0	0.756392
CD04D0	BC01W0	0.0561155
CD04D0	BC02D0	0.667244
CD04D0	BC02W0	0.101438
CD04D0	BC03D0	0.567708
CD04D0	BC03W0	0.0381264
CD04D0	CD03D0	0.754632
CD04D0	CD03D1	0.807192
CD04D0	CD03W0	0.0774479
CD04D0	CD03W1	0.135845
CD04W0	BB01W0	0.536245
CD04W0	BC01D0	0.0706546
CD04W0	BC01W0	0.759221
CD04W0	BC02D0	0.0739576
CD04W0	BC02W0	0.658279
CD04W0	BC03D0	0.0942003
CD04W0	BC03W0	0.517687
CD04W0	CD03D0	0.0762994
CD04W0	CD03D1	0.128618
CD04W0	CD03W0	0.81801
CD04W0	CD03W1	0.7923
CD04W0	CD04D0	0.151662
EA01D0	BB01D0	0.694443
EA01D0	BC01D0	0.555509
EA01D0	BC02D0	0.627479
EA01D0	BC03D0	0.559899
EA01D0	CD03D0	0.579731
EA01D0	CD03D1	0.588821
EA01D0	CD04D0	0.549131
EA01W0	BB01W0	0.641903
EA01W0	BC01W0	0.583728
EA01W0	BC02W0	0.526376
EA01W0	BC03W0	0.4211
EA01W0	CD03W0	0.565177
EA01W0	CD03W1	0.515864
EA01W0	CD04W0	0.492958
EB01D0	BB01D0	0.711377
EB01D0	BC01D0	0.583559
EB01D0	BC02D0	0.623054
EB01D0	BC03D0	0.551074
EB01D0	CD03D0	0.588975
EB01D0	CD03D1	0.590337
EB01D0	CD04D0	0.566388
EB01D0	EA01D0	0.756915
EB01D1	BB01D0	0.579914
EB01D1	BB01W0	0.139103
EB01D1	BC01D0	0.442425
EB01D1	BC02D0	0.563016
EB01D1	BC02W0	0.100123
EB01D1	BC03D0	0.510569
EB01D1	BC03W0	0.0154053
EB01D1	CD03D0	0.411047
EB01D1	CD03D1	0.431596
EB01D1	CD03W0	0.00324913
EB01D1	CD03W1	0.0612681
EB01D1	CD04D0	0.503374
EB01D1	CD04W0	0.0832243
EB01D1	EA01D0	0.486118
EB01D1	EA01W0	0.151804
EB01D1	EB01D0	0.612763
EB01W0	BB01W0	0.729511
EB01W0	BC01W0	0.608247
EB01W0	BC02W0	0.484415
EB01W0	BC03W0	0.310119
EB01W0	CD03W0	0.577687
EB01W0	CD03W1	0.521465
EB01W0	CD04W0	0.515019
EB01W0	EA01W0	0.740975
EB01W0	EB01D1	0.113051
EB02D0	BB01D0	0.754363
EB02D0	BC01D0	0.627314
EB02D0	BC02D0	0.655494
EB02D0	BC03D0	0.560167
EB02D0	CD03D0	0.607523
EB02D0	CD03D1	0.631401
EB02D0	CD04D0	0.616238
EB02D0	EA01D0	0.707805
EB02D0	EB01D0	0.805491
EB02D0	EB01D1	0.597825
EB02D1	BB01D0	0.70025
EB02D1	BB01W0	0.00498714
EB02D1	BC01D0	0.641636
EB02D1	BC02D0	0.640562
EB02D1	BC03D0	0.551811
EB02D1	CD03D0	0.580855
EB02D1	CD03D1	0.622429
EB02D1	CD04D0	0.630958
EB02D1	EA01D0	0.672739
EB02D1	EB01D0	0.735792
EB02D1	EB01D1	0.661977
EB02D1	EB02D0	0.824505
EB02D2	BB01D0	0.682488
EB02D2	BB01W0	0.0194359
EB02D2	BC01D0	0.640552
EB02D2	BC02D0	0.614424
EB02D2	BC03D0	0.536261
EB02D2	CD03D0	0.578428
EB02D2	CD03D1	0.60839
EB02D2	CD04D0	0.657317
EB02D2	EA01D0	0.619119
EB02D2	EB01D0	0.712038
EB02D2	EB01D1	0.680464
EB02D2	EB02D0	0.78926
EB02D2	EB02D1	0.879601
EB02W0	BB01W0	0.725057
EB02W0	BC01W0	0.730845
EB02W0	BC02W0	0.458861
EB02W0	BC03W0	0.268051
EB02W0	CD03W0	0.658073
EB02W0	CD03W1	0.610862
EB02W0	CD04W0	0.574151
EB02W0	EA01W0	0.664595
EB02W0	EB01D1	0.0489357
EB02W0	EB01W0	0.703422
EB02W1	BB01W0	0.716547
EB02W1	BC01W0	0.720301
EB02W1	BC02W0	0.441318
EB02W1	BC03W0	0.265159
EB02W1	CD03W0	0.629518
EB02W1	CD03W1	0.585202
EB02W1	CD04W0	0.55643
EB02W1	EA01W0	0.703651
EB02W1	EB01D1	0.0750205
EB02W1	EB01W0	0.691991
EB02W1	EB02W0	0.93085
EB03D0	BB01D0	0.704721
EB03D0	BC01D0	0.661915
EB03D0	BC02D0	0.647989
EB03D0	BC03D0	0.576731
EB03D0	CD03D0	0.616803
EB03D0	CD03D1	0.640913
EB03D0	CD04D0	0.631409
EB03D0	EA01D0	0.693211
EB03D0	EB01D0	0.795017
EB03D0	EB01D1	0.59567
EB03D0	EB02D0	0.833498
EB03D0	EB02D1	0.810517
EB03D0	EB02D2	0.808317
EB03W0	BB01W0	0.628269
EB03W0	BC01W0	0.563946
EB03W0	BC02W0	0.453641
EB03W0	BC03W0	0.323216
EB03W0	CD03W0	0.547016
EB03W0	CD03W1	0.490165
EB03W0	CD04W0	0.465748
EB03W0	EA01W0	0.749017
EB03W0	EB01D1	0.0835478
EB03W0	EB01W0	0.73778
EB03W0	EB02W0	0.63695
EB03W0	EB02W1	0.638591
EB04D0	BB01D0	0.731204
EB04D0	BB01W0	0.0455109
EB04D0	BC01D0	0.579056
EB04D0	BC02D0	0.653287
EB04D0	BC03D0	0.578605
EB04D0	CD03D0	0.529202
EB04D0	CD03D1	0.570302
EB04D0	CD04D0	0.616946
EB04D0	EA01D0	0.633516
EB04D0	EB01D0	0.72218
EB04D0	EB01D1	0.751848
EB04D0	EB01W0	0.00158117
EB04D0	EB02D0	0.778949
EB04D0	EB02D1	0.789155
EB04D0	EB02D2	0.807274
EB04D0	EB03D0	0.73444
EB04W0	BB01W0	0.723009
EB04W0	BC01W0	0.630887
EB04W0	BC02W0	0.478175
EB04W0	BC03W0	0.31202
EB04W0	CD03W0	0.583471
EB04W0	CD03W1	0.526524
EB04W0	CD04D0	0.00650436
EB04W0	CD04W0	0.520563
EB04W0	EA01W0	0.698833
EB04W0	EB01D1	0.107582
EB04W0	EB01W0	0.802492
EB04W0	EB02W0	0.72167
EB04W0	EB02W1	0.715161
EB04W0	EB03W0	0.79627
EB04W0	EB04D0	0.0321974
EB05D0	BB01D0	0.717622
EB05D0	BC01D0	0.565689
EB05D0	BC02D0	0.611176
EB05D0	BC03D0	0.524268
EB05D0	CD03D0	0.598927
EB05D0	CD03D1	0.593003
EB05D0	CD04D0	0.575724
EB05D0	EA01D0	0.755481
EB05D0	EB01D0	0.834946
EB05D0	EB01D1	0.540308
EB05D0	EB02D0	0.798621
EB05D0	EB02D1	0.740862
EB05D0	EB02D2	0.698112
EB05D0	EB03D0	0.789776
EB05D0	EB04D0	0.70256
EB05D1	BB01D0	0.467531
EB05D1	BB01W0	0.0974392
EB05D1	BC01D0	0.342237
EB05D1	BC02D0	0.469366
EB05D1	BC02W0	0.123626
EB05D1	BC03D0	0.432376
EB05D1	BC03W0	0.088312
EB05D1	CD03D0	0.334718
EB05D1	CD03D1	0.34334
EB05D1	CD03W0	0.0220908
EB05D1	CD03W1	0.0797812
EB05D1	CD04D0	0.424394
EB05D1	CD04W0	0.10332
EB05D1	EA01D0	0.397617
EB05D1	EA01W0	0.182582
EB05D1	EB01D0	0.515691
EB05D1	EB01D1	0.883482
EB05D1	EB01W0	0.101025
EB05D1	EB02D0	0.495112
EB05D1	EB02D1	0.565064
EB05D1	EB02D2	0.571039
EB05D1	EB02W0	0.0410414
EB05D1	EB02W1	0.0627411
EB05D1	EB03D0	0.486707
EB05D1	EB03W0	0.0769509
EB05D1	EB04D0	0.677374
EB05D1	EB04W0	0.0962371
EB05D1	EB05D0	0.468483
EB05W0	BB01W0	0.743946
EB05W0	BC01W0	0.608765
EB05W0	BC02W0	0.486288
EB05W0	BC03W0	0.328221
EB05W0	CD03W0	0.56598
EB05W0	CD03W1	0.519936
EB05W0	CD04W0	0.502341
EB05W0	EA01W0	0.733533
EB05W0	EB01D1	0.115304
EB05W0	EB01W0	0.910198
EB05W0	EB02W0	0.692552
EB05W0	EB02W1	0.690194
EB05W0	EB03W0	0.708764
EB05W0	EB04D0	0.00913611
EB05W0	EB04W0	0.769532
EB05W0	EB05D1	0.115053
EB06D0	BB01D0	0.702639
EB06D0	BC01D0	0.530673
EB06D0	BC02D0	0.627498
EB06D0	BC03D0	0.541863
EB06D0	CD03D0	0.555351
EB06D0	CD03D1	0.552346
EB06D0	CD04D0	0.535922
EB06D0	EA01D0	0.701565
EB06D0	EB01D0	0.861827
EB06D0	EB01D1	0.690133
EB06D0	EB02D0	0.794805
EB06D0	EB02D1	0.72582
EB06D0	EB02D2	0.694914
EB06D0	EB03D0	0.728121
EB06D0	EB04D0	0.754709
EB06D0	EB05D0	0.787287
EB06D0	EB05D1	0.611385
EB06D1	BB01D0	0.409794
EB06D1	BB01W0	0.172799
EB06D1	BC01D0	0.305933
EB06D1	BC01W0	0.0860599
EB06D1	BC02D0	0.419341
EB06D1	BC02W0	0.223093
EB06D1	BC03D0	0.38931
EB06D1	BC03W0	0.159399
EB06D1	CD03D0	0.308902
EB06D1	CD03D1	0.32928
EB06D1	CD03W0	0.115266
EB06D1	CD03W1	0.172835
EB06D1	CD04D0	0.397428
EB06D1	CD04W0	0.179753
EB06D1	EA01D0	0.367158
EB06D1	EA01W0	0.257286
EB06D1	EB01D0	0.448407
EB06D1	EB01D1	0.819325
EB06D1	EB01W0	0.174882
EB06D1	EB02D0	0.426984
EB06D1	EB02D1	0.519592
EB06D1	EB02D2	0.522917
EB06D1	EB02W0	0.120945
EB06D1	EB02W1	0.140841
EB06D1	EB03D0	0.433364
EB06D1	EB03W0	0.169456
EB06D1	EB04D0	0.60225
EB06D1	EB04W0	0.169845
EB06D1	EB05D0	0.400605
EB06D1	EB05D1	0.903901
EB06D1	EB05W0	0.192759
EB06D1	EB06D0	0.54314
EB06W0	BB01W0	0.714154
EB06W0	BC01W0	0.545888
EB06W0	BC02W0	0.461481
EB06W0	BC03W0	0.297488
EB06W0	CD03W0	0.501252
EB06W0	CD03W1	0.44375
EB06W0	CD04W0	0.449943
EB06W0	EA01W0	0.771136
EB06W0	EB01D1	0.124066
EB06W0	EB01W0	0.860956
EB06W0	EB02W0	0.638698
EB06W0	EB02W1	0.63583
EB06W0	EB03W0	0.768076
EB06W0	EB04D0	0.00379053
EB06W0	EB04W0	0.756782
EB06W0	EB05D1	0.126616
EB06W0	EB05W0	0.843356
EB06W0	EB06D1	0.20344
IA01D0	BB01D0	0.71656
IA01D0	BC01D0	0.58606
IA01D0	BC02D0	0.632318
IA01D0	BC03D0	0.561686
IA01D0	CD03D0	0.61267
IA01D0	CD03D1	0.62202
IA01D0	CD04D0	0.569545
IA01D0	EA01D0	0.824092
IA01D0	EB01D0	0.799422
IA01D0	EB01D1	0.476466
IA01D0	EB02D0	0.770451
IA01D0	EB02D1	0.69764
IA01D0	EB02D2	0.662556
IA01D0	EB03D0	0.772731
IA01D0	EB04D0	0.664133
IA01D0	EB05D0	0.804836
IA01D0	EB05D1	0.389144
IA01D0	EB06D0	0.733632
IA01D0	EB06D1	0.340794
IA01W0	BB01D0	0.0457494
IA01W0	BB01W0	0.72423
IA01W0	BC01W0	0.492794
IA01W0	BC02D0	0.0189578
IA01W0	BC02W0	0.463623
IA01W0	BC03D0	0.0500921
IA01W0	BC03W0	0.237516
IA01W0	CD03W0	0.470988
IA01W0	CD03W1	0.448482
IA01W0	CD04D0	0.0099333
IA01W0	CD04W0	0.475601
IA01W0	EA01W0	0.6021
IA01W0	EB01D1	0.184607
IA01W0	EB01W0	0.671114
IA01W0	EB02D1	0.0413192
IA01W0	EB02D2	0.0511367
IA01W0	EB02W0	0.587855
IA01W0	EB02W1	0.571341
IA01W0	EB03W0	0.637039
IA01W0	EB04D0	0.0781513
IA01W0	EB04W0	0.647924
IA01W0	EB05D1	0.183439
IA01W0	EB05W0	0.658271
IA01W0	EB06D1	0.252412
IA01W0	EB06W0	0.737497
IA02D0	BB01D0	0.697536
IA02D0	BC01D0	0.607478
IA02D0	BC02D0	0.603198
IA02D0	BC03D0	0.547353
IA02D0	CD03D0	0.617081
IA02D0	CD03D1	0.617207
IA02D0	CD04D0	0.571332
IA02D0	EA01D0	0.805918
IA02D0	EB01D0	0.786085
IA02D0	EB01D1	0.462427
IA02D0	EB02D0	0.76543
IA02D0	EB02D1	0.672636
IA02D0	EB02D2	0.652335
IA02D0	EB03D0	0.751413
IA02D0	EB04D0	0.635463
IA02D0	EB05D0	0.772146
IA02D0	EB05D1	0.373974
IA02D0	EB06D0	0.71266
IA02D0	EB06D1	0.326367
IA02D0	IA01D0	0.903576
IA02W0	BB01D0	0.0159347
IA02W0	BB01W0	0.730752
IA02W0	BC01W0	0.581028
IA02W0	BC02D0	0.00197689
IA02W0	BC02W0	0.513315
IA02W0	BC03D0	0.0227415
IA02W0	BC03W0	0.327007
IA02W0	CD03D1	0.0131531
IA02W0	CD03W0	0.571944
IA02W0	CD03W1	0.575615
IA02W0	CD04D0	0.0262659
IA02W0	CD04W0	0.557265
IA02W0	EA01W0	0.666386
IA02W0	EB01D1	0.201847
IA02W0	EB01W0	0.651976
IA02W0	EB02D1	0.0355437
IA02W0	EB02D2	0.0541142
IA02W0	EB02W0	0.694918
IA02W0	EB02W1	0.663678
IA02W0	EB03W0	0.569933
IA02W0	EB04D0	0.0909005
IA02W0	EB04W0	0.64941
IA02W0	EB05D1	0.209989
IA02W0	EB05W0	0.655607
IA02W0	EB06D1	0.278749
IA02W0	EB06W0	0.652781
IA02W0	IA01W0	0.737971
IA03D0	BB01D0	0.720783
IA03D0	BC01D0	0.59736
IA03D0	BC02D0	0.624369
IA03D0	BC03D0	0.562133
IA03D0	CD03D0	0.620994
IA03D0	CD03D1	0.637264
IA03D0	CD04D0	0.582107
IA03D0	EA01D0	0.805981
IA03D0	EB01D0	0.769973
IA03D0	EB01D1	0.479884
IA03D0	EB02D0	0.742852
IA03D0	EB02D1	0.670385
IA03D0	EB02D2	0.663076
IA03D0	EB03D0	0.73427
IA03D0	EB04D0	0.643003
IA03D0	EB05D0	0.752795
IA03D0	EB05D1	0.386029
IA03D0	EB06D0	0.696057
IA03D0	EB06D1	0.344035
IA03D0	IA01D0	0.880402
IA03D0	IA02D0	0.901547
IA03W0	BB01D0	0.0612874
IA03W0	BB01W0	0.678181
IA03W0	BC01D0	0.000664132
IA03W0	BC01W0	0.538919
IA03W0	BC02D0	0.0595541
IA03W0	BC02W0	0.545743
IA03W0	BC03D0	0.101141
IA03W0	BC03W0	0.344449
IA03W0	CD03D1	0.0344661
IA03W0	CD03W0	0.552169
IA03W0	CD03W1	0.540131
IA03W0	CD04D0	0.0587139
IA03W0	CD04W0	0.544771
IA03W0	EA01D0	0.00359567
IA03W0	EA01W0	0.661154
IA03W0	EB01D1	0.249132
IA03W0	EB01W0	0.619277
IA03W0	EB02D1	0.0685204
IA03W0	EB02D2	0.0835939
IA03W0	EB02W0	0.629725
IA03W0	EB02W1	0.610207
IA03W0	EB03D0	0.0195396
IA03W0	EB03W0	0.576685
IA03W0	EB04D0	0.13817
IA03W0	EB04W0	0.618047
IA03W0	EB05D1	0.287248
IA03W0	EB05W0	0.613782
IA03W0	EB06D0	0.0236933
IA03W0	EB06D1	0.34979
IA03W0	EB06W0	0.636913
IA03W0	IA01W0	0.750528
IA03W0	IA02W0	0.8003
IA04D0	BB01D0	0.644588
IA04D0	BC01D0	0.523985
IA04D0	BC02D0	0.603169
IA04D0	BC03D0	0.542956
IA04D0	CD03D0	0.558483
IA04D0	CD03D1	0.542122
IA04D0	CD04D0	0.52223
IA04D0	EA01D0	0.76987
IA04D0	EB01D0	0.684926
IA04D0	EB01D1	0.484184
IA04D0	EB02D0	0.652304
IA04D0	EB02D1	0.623715
IA04D0	EB02D2	0.58419
IA04D0	EB03D0	0.68301
IA04D0	EB04D0	0.610076
IA04D0	EB05D0	0.73726
IA04D0	EB05D1	0.42988
IA04D0	EB06D0	0.672678
IA04D0	EB06D1	0.385211
IA04D0	IA01D0	0.768018
IA04D0	IA01W0	0.00270805
IA04D0	IA02D0	0.756713
IA04D0	IA03D0	0.764129
IA04D0	IA03W0	0.0176128
IA04W0	BB01W0	0.607681
IA04W0	BC01W0	0.615095
IA04W0	BC02W0	0.56355
IA04W0	BC03W0	0.432367
IA04W0	CD03W0	0.611566
IA04W0	CD03W1	0.544763
IA04W0	CD04W0	0.538236
IA04W0	EA01W0	0.711467
IA04W0	EB01D1	0.0103284
IA04W0	EB01W0	0.659828
IA04W0	EB02W0	0.635864
IA04W0	EB02W1	0.620685
IA04W0	EB03W0	0.682057
IA04W0	EB04W0	0.683395
IA04W0	EB05D1	0.0460222
IA04W0	EB05W0	0.638479
IA04W0	EB06D1	0.148054
IA04W0	EB06W0	0.657026
IA04W0	IA01W0	0.63736
IA04W0	IA02W0	0.617156
IA04W0	IA03W0	0.631517
IA05D0	BB01D0	0.589
IA05D0	BC01D0	0.484262
IA05D0	BC02D0	0.563675
IA05D0	BC03D0	0.531371
IA05D0	CD03D0	0.498358
IA05D0	CD03D1	0.519658
IA05D0	CD04D0	0.519103
IA05D0	EA01D0	0.712569
IA05D0	EB01D0	0.617374
IA05D0	EB01D1	0.452717
IA05D0	EB02D0	0.611027
IA05D0	EB02D1	0.583535
IA05D0	EB02D2	0.553421
IA05D0	EB03D0	0.61282
IA05D0	EB04D0	0.609966
IA05D0	EB05D0	0.627353
IA05D0	EB05D1	0.411889
IA05D0	EB06D0	0.629936
IA05D0	EB06D1	0.360789
IA05D0	IA01D0	0.694732
IA05D0	IA01W0	0.0228993
IA05D0	IA02D0	0.683861
IA05D0	IA02W0	0.0162835
IA05D0	IA03D0	0.683296
IA05D0	IA03W0	0.0717922
IA05D0	IA04D0	0.768701
IA05W0	BB01W0	0.609529
IA05W0	BC01W0	0.581358
IA05W0	BC02W0	0.530672
IA05W0	BC03W0	0.403518
IA05W0	CD03W0	0.559888
IA05W0	CD03W1	0.506508
IA05W0	CD04W0	0.532925
IA05W0	EA01W0	0.651143
IA05W0	EB01D1	0.0412905
IA05W0	EB01W0	0.606642
IA05W0	EB02W0	0.625134
IA05W0	EB02W1	0.614066
IA05W0	EB03W0	0.602555
IA05W0	EB04W0	0.627845
IA05W0	EB05D1	0.0685916
IA05W0	EB05W0	0.603901
IA05W0	EB06D1	0.157948
IA05W0	EB06W0	0.61394
IA05W0	IA01W0	0.636682
IA05W0	IA02W0	0.642307
IA05W0	IA03W0	0.628791
IA05W0	IA04W0	0.865508
IA06D0	BB01D0	0.638555
IA06D0	BC01D0	0.548015
IA06D0	BC02D0	0.590819
IA06D0	BC03D0	0.54371
IA06D0	CD03D0	0.560522
IA06D0	CD03D1	0.571397
IA06D0	CD04D0	0.56308
IA06D0	EA01D0	0.740859
IA06D0	EB01D0	0.694089
IA06D0	EB01D1	0.490978
IA06D0	EB02D0	0.655525
IA06D0	EB02D1	0.619379
IA06D0	EB02D2	0.598776
IA06D0	EB03D0	0.657925
IA06D0	EB04D0	0.629542
IA06D0	EB05D0	0.70906
IA06D0	EB05D1	0.43112
IA06D0	EB06D0	0.647025
IA06D0	EB06D1	0.378644
IA06D0	IA01D0	0.768319
IA06D0	IA02D0	0.772041
IA06D0	IA03D0	0.793036
IA06D0	IA03W0	0.0207412
IA06D0	IA04D0	0.801293
IA06D0	IA05D0	0.747995
IA06W0	BB01W0	0.630142
IA06W0	BC01W0	0.576899
IA06W0	BC02W0	0.499027
IA06W0	BC03W0	0.33833
IA06W0	CD03W0	0.579259
IA06W0	CD03W1	0.534063
IA06W0	CD04W0	0.558039
IA06W0	EA01W0	0.632473
IA06W0	EB01D1	0.11435
IA06W0	EB01W0	0.635
IA06W0	EB02W0	0.639615
IA06W0	EB02W1	0.619778
IA06W0	EB03W0	0.600319
IA06W0	EB04W0	0.625089
IA06W0	EB05D1	0.14619
IA06W0	EB05W0	0.628903
IA06W0	EB06D1	0.229361
IA06W0	EB06W0	0.609065
IA06W0	IA01W0	0.665834
IA06W0	IA02W0	0.695798
IA06W0	IA03W0	0.708653
IA06W0	IA04W0	0.846768
IA06W0	IA05D0	0.0176414
IA06W0	IA05W0	0.856587
IA07D0	BB01D0	0.627716
IA07D0	BC01D0	0.554789
IA07D0	BC02D0	0.625702
IA07D0	BC03D0	0.562091
IA07D0	CD03D0	0.56582
IA07D0	CD03D1	0.552197
IA07D0	CD04D0	0.548745
IA07D0	EA01D0	0.791122
IA07D0	EB01D0	0.698107
IA07D0	EB01D1	0.45785
IA07D0	EB02D0	0.6854
IA07D0	EB02D1	0.623094
IA07D0	EB02D2	0.602083
IA07D0	EB03D0	0.706588
IA07D0	EB04D0	0.616674
IA07D0	EB05D0	0.723252
IA07D0	EB05D1	0.373529
IA07D0	EB06D0	0.653435
IA07D0	EB06D1	0.32899
IA07D0	IA01D0	0.799077
IA07D0	IA02D0	0.776135
IA07D0	IA03D0	0.775778
IA07D0	IA03W0	0.000180687
IA07D0	IA04D0	0.818355
IA07D0	IA05D0	0.765183
IA07D0	IA06D0	0.828194
IA07W0	BB01W0	0.654315
IA07W0	BC01W0	0.604912
IA07W0	BC02W0	0.505397
IA07W0	BC03W0	0.320885
IA07W0	CD03W0	0.597843
IA07W0	CD03W1	0.553331
IA07W0	CD04W0	0.564834
IA07W0	EA01W0	0.62114
IA07W0	EB01D1	0.101518
IA07W0	EB01W0	0.634516
IA07W0	EB02W0	0.668323
IA07W0	EB02W1	0.659483
IA07W0	EB03W0	0.611745
IA07W0	EB04W0	0.634217
IA07W0	EB05D1	0.126642
IA07W0	EB05W0	0.643441
IA07W0	EB06D1	0.217679
IA07W0	EB06W0	0.617347
IA07W0	IA01W0	0.667622
IA07W0	IA02W0	0.686367
IA07W0	IA03W0	0.688335
IA07W0	IA04W0	0.828692
IA07W0	IA05D0	0.00630485
IA07W0	IA05W0	0.84684
IA07W0	IA06W0	0.936185
IA08D0	BB01D0	0.654336
IA08D0	BC01D0	0.518709
IA08D0	BC02D0	0.597221
IA08D0	BC03D0	0.536397
IA08D0	CD03D0	0.553483
IA08D0	CD03D1	0.546697
IA08D0	CD04D0	0.540973
IA08D0	EA01D0	0.763529
IA08D0	EB01D0	0.71482
IA08D0	EB01D1	0.510814
IA08D0	EB02D0	0.664036
IA08D0	EB02D1	0.64021
IA08D0	EB02D2	0.594628
IA08D0	EB03D0	0.66407
IA08D0	EB04D0	0.633499
IA08D0	EB05D0	0.718545
IA08D0	EB05D1	0.445983
IA08D0	EB06D0	0.72306
IA08D0	EB06D1	0.39653
IA08D0	IA01D0	0.756381
IA08D0	IA02D0	0.733779
IA08D0	IA03D0	0.752327
IA08D0	IA03W0	0.0172494
IA08D0	IA04D0	0.831189
IA08D0	IA05D0	0.822609
IA08D0	IA06D0	0.797112
IA08D0	IA07D0	0.79357
IA08W0	BB01W0	0.582432
IA08W0	BC01W0	0.606902
IA08W0	BC02W0	0.560447
IA08W0	BC03W0	0.458633
IA08W0	CD03W0	0.59997
IA08W0	CD03W1	0.535539
IA08W0	CD04W0	0.532634
IA08W0	EA01W0	0.702587
IA08W0	EB01W0	0.627638
IA08W0	EB02W0	0.59569
IA08W0	EB02W1	0.586452
IA08W0	EB03W0	0.6777
IA08W0	EB04W0	0.648802
IA08W0	EB05D1	0.0331897
IA08W0	EB05W0	0.623745
IA08W0	EB06D1	0.142339
IA08W0	EB06W0	0.647048
IA08W0	IA01W0	0.592157
IA08W0	IA02W0	0.590815
IA08W0	IA03W0	0.60228
IA08W0	IA04W0	0.933066
IA08W0	IA05W0	0.866787
IA08W0	IA06W0	0.810517
IA08W0	IA07W0	0.786766
IA09D0	BB01D0	0.607984
IA09D0	BC01D0	0.495814
IA09D0	BC02D0	0.565134
IA09D0	BC03D0	0.532093
IA09D0	CD03D0	0.528364
IA09D0	CD03D1	0.538275
IA09D0	CD04D0	0.538109
IA09D0	EA01D0	0.738733
IA09D0	EB01D0	0.668554
IA09D0	EB01D1	0.489815
IA09D0	EB02D0	0.643514
IA09D0	EB02D1	0.616245
IA09D0	EB02D2	0.579014
IA09D0	EB03D0	0.651314
IA09D0	EB04D0	0.636402
IA09D0	EB05D0	0.667691
IA09D0	EB05D1	0.440986
IA09D0	EB06D0	0.670752
IA09D0	EB06D1	0.377362
IA09D0	IA01D0	0.745628
IA09D0	IA01W0	0.0229755
IA09D0	IA02D0	0.740776
IA09D0	IA03D0	0.742236
IA09D0	IA03W0	0.056232
IA09D0	IA04D0	0.825405
IA09D0	IA05D0	0.854736
IA09D0	IA06D0	0.795069
IA09D0	IA07D0	0.794473
IA09D0	IA08D0	0.854718
IA09W0	BB01W0	0.586718
IA09W0	BC01W0	0.596076
IA09W0	BC02W0	0.562977
IA09W0	BC03W0	0.432258
IA09W0	CD03W0	0.611594
IA09W0	CD03W1	0.559195
IA09W0	CD04W0	0.569071
IA09W0	EA01W0	0.606454
IA09W0	EB01D1	0.0507873
IA09W0	EB01W0	0.577596
IA09W0	EB02W0	0.57968
IA09W0	EB02W1	0.570084
IA09W0	EB03W0	0.586218
IA09W0	EB04W0	0.615065
IA09W0	EB05D1	0.0907061
IA09W0	EB05W0	0.566185
IA09W0	EB06D1	0.186168
IA09W0	EB06W0	0.562283
IA09W0	IA01W0	0.636953
IA09W0	IA02W0	0.631447
IA09W0	IA03W0	0.655988
IA09W0	IA04W0	0.889028
IA09W0	IA05W0	0.842391
IA09W0	IA06W0	0.84764
IA09W0	IA07W0	0.829956
IA09W0	IA08W0	0.851465
IA10D0	BB01D0	0.574349
IA10D0	BB01W0	0.0161829
IA10D0	BC01D0	0.417373
IA10D0	BC02D0	0.497412
IA10D0	BC03D0	0.452611
IA10D0	CD03D0	0.391069
IA10D0	CD03D1	0.40133
IA10D0	CD04D0	0.399013
IA10D0	EA01D0	0.566506
IA10D0	EB01D0	0.524391
IA10D0	EB01D1	0.492304
IA10D0	EB02D0	0.594191
IA10D0	EB02D1	0.568259
IA10D0	EB02D2	0.5498
IA10D0	EB03D0	0.553831
IA10D0	EB04D0	0.576789
IA10D0	EB04W0	0.00736081
IA10D0	EB05D0	0.507678
IA10D0	EB05D1	0.437591
IA10D0	EB06D0	0.531498
IA10D0	EB06D1	0.421505
IA10D0	IA01D0	0.593277
IA10D0	IA01W0	0.0711736
IA10D0	IA02D0	0.574232
IA10D0	IA02W0	0.0580231
IA10D0	IA03D0	0.587757
IA10D0	IA03W0	0.114028
IA10D0	IA04D0	0.524354
IA10D0	IA05D0	0.532385
IA10D0	IA06D0	0.574829
IA10D0	IA06W0	0.0260159
IA10D0	IA07D0	0.558527
IA10D0	IA07W0	0.0139737
IA10D0	IA08D0	0.540463
IA10D0	IA09D0	0.53148
IA10D0	IA09W0	0.000267646
IA11D0	BB01D0	0.591741
IA11D0	BC01D0	0.465814
IA11D0	BC02D0	0.552404
IA11D0	BC03D0	0.524594
IA11D0	CD03D0	0.440256
IA11D0	CD03D1	0.428828
IA11D0	CD04D0	0.406157
IA11D0	EA01D0	0.649515
IA11D0	EB01D0	0.596425
IA11D0	EB01D1	0.430963
IA11D0	EB02D0	0.574426
IA11D0	EB02D1	0.542001
IA11D0	EB02D2	0.490371
IA11D0	EB03D0	0.562428
IA11D0	EB04D0	0.58038
IA11D0	EB05D0	0.573791
IA11D0	EB05D1	0.383769
IA11D0	EB06D0	0.594354
IA11D0	EB06D1	0.331191
IA11D0	IA01D0	0.627624
IA11D0	IA01W0	0.0211256
IA11D0	IA02D0	0.61146
IA11D0	IA03D0	0.609058
IA11D0	IA03W0	0.0308698
IA11D0	IA04D0	0.59616
IA11D0	IA05D0	0.558017
IA11D0	IA06D0	0.603886
IA11D0	IA07D0	0.618601
IA11D0	IA08D0	0.574905
IA11D0	IA09D0	0.592309
IA11D0	IA10D0	0.517831
IA11W0	BB01D0	0.0762527
IA11W0	BB01W0	0.560233
IA11W0	BC01D0	0.0344718
IA11W0	BC01W0	0.485078
IA11W0	BC02D0	0.0748296
IA11W0	BC02W0	0.480803
IA11W0	BC03D0	0.109297
IA11W0	BC03W0	0.292731
IA11W0	CD03D0	0.021822
IA11W0	CD03D1	0.0709694
IA11W0	CD03W0	0.515175
IA11W0	CD03W1	0.537241
IA11W0	CD04D0	0.0642693
IA11W0	CD04W0	0.510693
IA11W0	EA01D0	0.062701
IA11W0	EA01W0	0.476583
IA11W0	EB01D1	0.248304
IA11W0	EB01W0	0.474098
IA11W0	EB02D0	0.00933617
IA11W0	EB02D1	0.0677596
IA11W0	EB02D2	0.0870262
IA11W0	EB02W0	0.5297
IA11W0	EB02W1	0.50357
IA11W0	EB03D0	0.0261557
IA11W0	EB03W0	0.482288
IA11W0	EB04D0	0.140201
IA11W0	EB04W0	0.500037
IA11W0	EB05D1	0.259696
IA11W0	EB05W0	0.485527
IA11W0	EB06D0	0.0149857
IA11W0	EB06D1	0.333316
IA11W0	EB06W0	0.475082
IA11W0	IA01D0	0.0438892
IA11W0	IA01W0	0.577443
IA11W0	IA02D0	0.0443192
IA11W0	IA02W0	0.639039
IA11W0	IA03D0	0.0524885
IA11W0	IA03W0	0.663257
IA11W0	IA04D0	0.0596983
IA11W0	IA04W0	0.628764
IA11W0	IA05D0	0.115453
IA11W0	IA05W0	0.597831
IA11W0	IA06D0	0.0651462
IA11W0	IA06W0	0.68889
IA11W0	IA07D0	0.0597503
IA11W0	IA07W0	0.689142
IA11W0	IA08D0	0.0558684
IA11W0	IA08W0	0.596673
IA11W0	IA09D0	0.0763375
IA11W0	IA09W0	0.665911
IA11W0	IA10D0	0.164367
IA11W0	IA11D0	0.157081
IA12D0	BB01D0	0.687065
IA12D0	BC01D0	0.515299
IA12D0	BC02D0	0.609242
IA12D0	BC03D0	0.546434
IA12D0	CD03D0	0.547589
IA12D0	CD03D1	0.548448
IA12D0	CD04D0	0.487905
IA12D0	EA01D0	0.794718
IA12D0	EB01D0	0.694859
IA12D0	EB01D1	0.436825
IA12D0	EB02D0	0.685972
IA12D0	EB02D1	0.627394
IA12D0	EB02D2	0.589295
IA12D0	EB03D0	0.65634
IA12D0	EB04D0	0.608361
IA12D0	EB05D0	0.709468
IA12D0	EB05D1	0.354224
IA12D0	EB06D0	0.676826
IA12D0	EB06D1	0.318645
IA12D0	IA01D0	0.783073
IA12D0	IA02D0	0.752778
IA12D0	IA03D0	0.74573
IA12D0	IA04D0	0.706831
IA12D0	IA05D0	0.646818
IA12D0	IA06D0	0.695637
IA12D0	IA07D0	0.743691
IA12D0	IA08D0	0.671145
IA12D0	IA09D0	0.66975
IA12D0	IA10D0	0.576249
IA12D0	IA11D0	0.715755
IA12D0	IA11W0	0.136358
IA12W0	BB01D0	0.0858324
IA12W0	BB01W0	0.634912
IA12W0	BC01D0	0.0437701
IA12W0	BC01W0	0.491785
IA12W0	BC02D0	0.0779339
IA12W0	BC02W0	0.436506
IA12W0	BC03D0	0.118939
IA12W0	BC03W0	0.227695
IA12W0	CD03D0	0.020798
IA12W0	CD03D1	0.0681636
IA12W0	CD03W0	0.531177
IA12W0	CD03W1	0.533103
IA12W0	CD04D0	0.0855012
IA12W0	CD04W0	0.514653
IA12W0	EA01D0	0.0473112
IA12W0	EA01W0	0.506326
IA12W0	EB01D0	0.000931738
IA12W0	EB01D1	0.249625
IA12W0	EB01W0	0.531363
IA12W0	EB02D0	0.0213553
IA12W0	EB02D1	0.0672067
IA12W0	EB02D2	0.0988818
IA12W0	EB02W0	0.57236
IA12W0	EB02W1	0.545004
IA12W0	EB03D0	0.0522216
IA12W0	EB03W0	0.511628
IA12W0	EB04D0	0.148727
IA12W0	EB04W0	0.544243
IA12W0	EB05D0	0.000360957
IA12W0	EB05D1	0.254052
IA12W0	EB05W0	0.540124
IA12W0	EB06D0	0.0311081
IA12W0	EB06D1	0.315117
IA12W0	EB06W0	0.518117
IA12W0	IA01D0	0.0381725
IA12W0	IA01W0	0.626633
IA12W0	IA02D0	0.040866
IA12W0	IA02W0	0.676417
IA12W0	IA03D0	0.0386862
IA12W0	IA03W0	0.701869
IA12W0	IA04D0	0.0534379
IA12W0	IA04W0	0.611396
IA12W0	IA05D0	0.118897
IA12W0	IA05W0	0.602658
IA12W0	IA06D0	0.0453468
IA12W0	IA06W0	0.711468
IA12W0	IA07D0	0.0503977
IA12W0	IA07W0	0.718963
IA12W0	IA08D0	0.0477212
IA12W0	IA08W0	0.574312
IA12W0	IA09D0	0.0901766
IA12W0	IA09W0	0.629227
IA12W0	IA10D0	0.14938
IA12W0	IA11D0	0.169262
IA12W0	IA11W0	0.880817
IA12W0	IA12D0	0.125924
IA13D0	BB01D0	0.661509
IA13D0	BC01D0	0.515309
IA13D0	BC02D0	0.597969
IA13D0	BC03D0	0.54929
IA13D0	CD03D0	0.544929
IA13D0	CD03D1	0.527445
IA13D0	CD04D0	0.464675
IA13D0	EA01D0	0.712609
IA13D0	EB01D0	0.66934
IA13D0	EB01D1	0.428335
IA13D0	EB02D0	0.636908
IA13D0	EB02D1	0.568605
IA13D0	EB02D2	0.535295
IA13D0	EB03D0	0.608909
IA13D0	EB04D0	0.583183
IA13D0	EB05D0	0.657609
IA13D0	EB05D1	0.337304
IA13D0	EB06D0	0.641961
IA13D0	EB06D1	0.301629
IA13D0	IA01D0	0.732219
IA13D0	IA02D0	0.734396
IA13D0	IA03D0	0.733155
IA13D0	IA04D0	0.690031
IA13D0	IA05D0	0.608859
IA13D0	IA06D0	0.712143
IA13D0	IA07D0	0.709831
IA13D0	IA08D0	0.653053
IA13D0	IA09D0	0.650394
IA13D0	IA10D0	0.582711
IA13D0	IA11D0	0.77029
IA13D0	IA11W0	0.125855
IA13D0	IA12D0	0.861642
IA13D0	IA12W0	0.114656
IA14D0	BB01D0	0.616252
IA14D0	BC01D0	0.466395
IA14D0	BC02D0	0.55033
IA14D0	BC03D0	0.523963
IA14D0	CD03D0	0.453761
IA14D0	CD03D1	0.464183
IA14D0	CD04D0	0.441677
IA14D0	EA01D0	0.64804
IA14D0	EB01D0	0.613552
IA14D0	EB01D1	0.463763
IA14D0	EB02D0	0.595964
IA14D0	EB02D1	0.536807
IA14D0	EB02D2	0.509944
IA14D0	EB03D0	0.575385
IA14D0	EB04D0	0.589414
IA14D0	EB05D0	0.592591
IA14D0	EB05D1	0.394982
IA14D0	EB06D0	0.583878
IA14D0	EB06D1	0.337886
IA14D0	IA01D0	0.664027
IA14D0	IA01W0	0.0498646
IA14D0	IA02D0	0.648156
IA14D0	IA02W0	0.0220066
IA14D0	IA03D0	0.646822
IA14D0	IA03W0	0.0636144
IA14D0	IA04D0	0.65063
IA14D0	IA05D0	0.608944
IA14D0	IA06D0	0.659828
IA14D0	IA06W0	0.000790973
IA14D0	IA07D0	0.649572
IA14D0	IA08D0	0.634617
IA14D0	IA09D0	0.673002
IA14D0	IA10D0	0.541053
IA14D0	IA11D0	0.81521
IA14D0	IA11W0	0.181284
IA14D0	IA12D0	0.730098
IA14D0	IA12W0	0.186893
IA14D0	IA13D0	0.792176
IA14W0	BB01D0	0.0331048
IA14W0	BB01W0	0.561041
IA14W0	BC01W0	0.49318
IA14W0	BC02D0	0.0267023
IA14W0	BC02W0	0.534491
IA14W0	BC03D0	0.0534954
IA14W0	BC03W0	0.367256
IA14W0	CD03D1	0.0421341
IA14W0	CD03W0	0.540003
IA14W0	CD03W1	0.548731
IA14W0	CD04D0	0.0465166
IA14W0	CD04W0	0.537824
IA14W0	EA01D0	0.00670077
IA14W0	EA01W0	0.540361
IA14W0	EB01D1	0.208741
IA14W0	EB01W0	0.512343
IA14W0	EB02D1	0.011318
IA14W0	EB02D2	0.0241041
IA14W0	EB02W0	0.532085
IA14W0	EB02W1	0.503435
IA14W0	EB03W0	0.499604
IA14W0	EB04D0	0.0781898
IA14W0	EB04W0	0.524278
IA14W0	EB05D1	0.230141
IA14W0	EB05W0	0.5209
IA14W0	EB06D1	0.318819
IA14W0	EB06W0	0.510054
IA14W0	IA01W0	0.592022
IA14W0	IA02W0	0.661629
IA14W0	IA03W0	0.685901
IA14W0	IA04D0	0.00889234
IA14W0	IA04W0	0.687227
IA14W0	IA05D0	0.0758261
IA14W0	IA05W0	0.698226
IA14W0	IA06D0	0.020906
IA14W0	IA06W0	0.743865
IA14W0	IA07W0	0.717781
IA14W0	IA08D0	0.0300902
IA14W0	IA08W0	0.663847
IA14W0	IA09D0	0.0591199
IA14W0	IA09W0	0.73911
IA14W0	IA10D0	0.11633
IA14W0	IA11D0	0.0747088
IA14W0	IA11W0	0.868019
IA14W0	IA12D0	0.0687792
IA14W0	IA12W0	0.816454
IA14W0	IA13D0	0.055579
IA14W0	IA14D0	0.135675
IB02D0	BB01D0	0.745776
IB02D0	BB01W0	0.0293336
IB02D0	BC01D0	0.506121
IB02D0	BC02D0	0.671798
IB02D0	BC03D0	0.64006
IB02D0	CD03D0	0.505
IB02D0	CD03D1	0.508367
IB02D0	CD04D0	0.53367
IB02D0	EA01D0	0.671095
IB02D0	EB01D0	0.668976
IB02D0	EB01D1	0.613546
IB02D0	EB02D0	0.64678
IB02D0	EB02D1	0.657169
IB02D0	EB02D2	0.619404
IB02D0	EB03D0	0.662057
IB02D0	EB04D0	0.709718
IB02D0	EB05D0	0.650353
IB02D0	EB05D1	0.557062
IB02D0	EB06D0	0.699851
IB02D0	EB06D1	0.487779
IB02D0	IA01D0	0.650112
IB02D0	IA01W0	0.0617489
IB02D0	IA02D0	0.626501
IB02D0	IA02W0	0.0134925
IB02D0	IA03D0	0.64096
IB02D0	IA03W0	0.0846608
IB02D0	IA04D0	0.699706
IB02D0	IA05D0	0.706095
IB02D0	IA06D0	0.692169
IB02D0	IA07D0	0.671538
IB02D0	IA08D0	0.719382
IB02D0	IA09D0	0.73369
IB02D0	IA10D0	0.514317
IB02D0	IA11D0	0.603898
IB02D0	IA11W0	0.0790876
IB02D0	IA12D0	0.637702
IB02D0	IA12W0	0.0904145
IB02D0	IA13D0	0.591065
IB02D0	IA14D0	0.624909
IB02D0	IA14W0	0.0579737
IB02W0	BB01D0	0.176458
IB02W0	BB01W0	0.631251
IB02W0	BC01D0	0.0846355
IB02W0	BC01W0	0.383988
IB02W0	BC02D0	0.117531
IB02W0	BC02W0	0.403538
IB02W0	BC03D0	0.131249
IB02W0	BC03W0	0.225904
IB02W0	CD03D0	0.0727473
IB02W0	CD03D1	0.113219
IB02W0	CD03W0	0.418624
IB02W0	CD03W1	0.457116
IB02W0	CD04D0	0.124706
IB02W0	CD04W0	0.409135
IB02W0	EA01D0	0.0835139
IB02W0	EA01W0	0.547037
IB02W0	EB01D0	0.0794023
IB02W0	EB01D1	0.319144
IB02W0	EB01W0	0.535445
IB02W0	EB02D0	0.0930637
IB02W0	EB02D1	0.176402
IB02W0	EB02D2	0.181716
IB02W0	EB02W0	0.477914
IB02W0	EB02W1	0.463296
IB02W0	EB03D0	0.120834
IB02W0	EB03W0	0.510045
IB02W0	EB04D0	0.210929
IB02W0	EB04W0	0.516444
IB02W0	EB05D0	0.0808246
IB02W0	EB05D1	0.331361
IB02W0	EB05W0	0.544701
IB02W0	EB06D0	0.110048
IB02W0	EB06D1	0.407332
IB02W0	EB06W0	0.566266
IB02W0	IA01D0	0.0695698
IB02W0	IA01W0	0.666349
IB02W0	IA02D0	0.0545145
IB02W0	IA02W0	0.648626
IB02W0	IA03D0	0.0721459
IB02W0	IA03W0	0.693599
IB02W0	IA04D0	0.0872678
IB02W0	IA04W0	0.512472
IB02W0	IA05D0	0.111378
IB02W0	IA05W0	0.512808
IB02W0	IA06D0	0.0713577
IB02W0	IA06W0	0.591427
IB02W0	IA07D0	0.0728388
IB02W0	IA07W0	0.561583
IB02W0	IA08D0	0.0952996
IB02W0	IA08W0	0.480838
IB02W0	IA09D0	0.111209
IB02W0	IA09W0	0.557714
IB02W0	IA10D0	0.193564
IB02W0	IA11D0	0.113377
IB02W0	IA11W0	0.658118
IB02W0	IA12D0	0.0714672
IB02W0	IA12W0	0.655035
IB02W0	IA13D0	0.0649165
IB02W0	IA14D0	0.119935
IB02W0	IA14W0	0.687261
IB02W0	IB02D0	0.202114
IB03D0	BB01D0	0.69474
IB03D0	BB01W0	0.161688
IB03D0	BC01D0	0.452121
IB03D0	BC01W0	0.00323374
IB03D0	BC02D0	0.624711
IB03D0	BC02W0	0.0103253
IB03D0	BC03D0	0.605457
IB03D0	CD03D0	0.43578
IB03D0	CD03D1	0.454297
IB03D0	CD03W0	0.00798236
IB03D0	CD03W1	0.0589364
IB03D0	CD04D0	0.501833
IB03D0	CD04W0	0.0867014
IB03D0	EA01D0	0.532679
IB03D0	EA01W0	0.0107965
IB03D0	EB01D0	0.56523
IB03D0	EB01D1	0.669976
IB03D0	EB01W0	0.103179
IB03D0	EB02D0	0.582401
IB03D0	EB02D1	0.606646
IB03D0	EB02D2	0.612603
IB03D0	EB02W0	0.0578196
IB03D0	EB02W1	0.0530329
IB03D0	EB03D0	0.601408
IB03D0	EB03W0	0.0206919
IB03D0	EB04D0	0.716972
IB03D0	EB04W0	0.0823373
IB03D0	EB05D0	0.569636
IB03D0	EB05D1	0.597215
IB03D0	EB05W0	0.0989607
IB03D0	EB06D0	0.565295
IB03D0	EB06D1	0.530534
IB03D0	EB06W0	0.0823947
IB03D0	IA01D0	0.549334
IB03D0	IA01W0	0.179289
IB03D0	IA02D0	0.524694
IB03D0	IA02W0	0.163377
IB03D0	IA03D0	0.538156
IB03D0	IA03W0	0.222948
IB03D0	IA04D0	0.565616
IB03D0	IA05D0	0.591751
IB03D0	IA06D0	0.567479
IB03D0	IA06W0	0.0984159
IB03D0	IA07D0	0.550635
IB03D0	IA07W0	0.0892079
IB03D0	IA08D0	0.564568
IB03D0	IA09D0	0.595063
IB03D0	IA09W0	0.0181392
IB03D0	IA10D0	0.477641
IB03D0	IA11D0	0.51766
IB03D0	IA11W0	0.230449
IB03D0	IA12D0	0.533521
IB03D0	IA12W0	0.244697
IB03D0	IA13D0	0.509841
IB03D0	IA14D0	0.541588
IB03D0	IA14W0	0.16441
IB03D0	IB02D0	0.750383
IB03D0	IB02W0	0.298467
IB03W0	BB01D0	0.181644
IB03W0	BB01W0	0.613967
IB03W0	BC01D0	0.0754065
IB03W0	BC01W0	0.36787
IB03W0	BC02D0	0.111049
IB03W0	BC02W0	0.400011
IB03W0	BC03D0	0.126352
IB03W0	BC03W0	0.246183
IB03W0	CD03D0	0.059925
IB03W0	CD03D1	0.0977926
IB03W0	CD03W0	0.40955
IB03W0	CD03W1	0.428558
IB03W0	CD04D0	0.11047
IB03W0	CD04W0	0.405387
IB03W0	EA01D0	0.0925473
IB03W0	EA01W0	0.568487
IB03W0	EB01D0	0.0797755
IB03W0	EB01D1	0.302808
IB03W0	EB01W0	0.526222
IB03W0	EB02D0	0.102912
IB03W0	EB02D1	0.183178
IB03W0	EB02D2	0.184546
IB03W0	EB02W0	0.444878
IB03W0	EB02W1	0.440815
IB03W0	EB03D0	0.101341
IB03W0	EB03W0	0.529933
IB03W0	EB04D0	0.218648
IB03W0	EB04W0	0.503209
IB03W0	EB05D0	0.0806482
IB03W0	EB05D1	0.317964
IB03W0	EB05W0	0.525024
IB03W0	EB06D0	0.117456
IB03W0	EB06D1	0.389289
IB03W0	EB06W0	0.591832
IB03W0	IA01D0	0.0675926
IB03W0	IA01W0	0.669342
IB03W0	IA02D0	0.0460972
IB03W0	IA02W0	0.656557
IB03W0	IA03D0	0.0700953
IB03W0	IA03W0	0.692374
IB03W0	IA04D0	0.0874664
IB03W0	IA04W0	0.52516
IB03W0	IA05D0	0.109456
IB03W0	IA05W0	0.521027
IB03W0	IA06D0	0.0735674
IB03W0	IA06W0	0.612342
IB03W0	IA07D0	0.0768748
IB03W0	IA07W0	0.579812
IB03W0	IA08D0	0.0935026
IB03W0	IA08W0	0.49281
IB03W0	IA09D0	0.108681
IB03W0	IA09W0	0.562759
IB03W0	IA10D0	0.188256
IB03W0	IA11D0	0.113746
IB03W0	IA11W0	0.650606
IB03W0	IA12D0	0.0770521
IB03W0	IA12W0	0.623866
IB03W0	IA13D0	0.0715793
IB03W0	IA14D0	0.121599
IB03W0	IA14W0	0.684799
IB03W0	IB02D0	0.186786
IB03W0	IB02W0	0.912349
IB03W0	IB03D0	0.283749
MA01D0	BB01D0	0.669997
MA01D0	BC01D0	0.550586
MA01D0	BC02D0	0.585356
MA01D0	BC03D0	0.513566
MA01D0	CD03D0	0.556782
MA01D0	CD03D1	0.550887
MA01D0	CD04D0	0.52291
MA01D0	EA01D0	0.809931
MA01D0	EB01D0	0.754042
MA01D0	EB01D1	0.498449
MA01D0	EB02D0	0.727249
MA01D0	EB02D1	0.710778
MA01D0	EB02D2	0.689165
MA01D0	EB03D0	0.718052
MA01D0	EB04D0	0.656076
MA01D0	EB05D0	0.764513
MA01D0	EB05D1	0.433291
MA01D0	EB06D0	0.702415
MA01D0	EB06D1	0.361352
MA01D0	IA01D0	0.797531
MA01D0	IA02D0	0.785202
MA01D0	IA03D0	0.789497
MA01D0	IA04D0	0.828864
MA01D0	IA05D0	0.723512
MA01D0	IA06D0	0.791591
MA01D0	IA07D0	0.781044
MA01D0	IA08D0	0.791308
MA01D0	IA09D0	0.777393
MA01D0	IA10D0	0.574724
MA01D0	IA11D0	0.612578
MA01D0	IA11W0	0.0369316
MA01D0	IA12D0	0.735648
MA01D0	IA12W0	0.0392788
MA01D0	IA13D0	0.691906
MA01D0	IA14D0	0.652868
MA01D0	IB02D0	0.705688
MA01D0	IB02W0	0.0768629
MA01D0	IB03D0	0.544588
MA01D0	IB03W0	0.0758708
MA01W0	BB01W0	0.684503
MA01W0	BC01W0	0.684394
MA01W0	BC02W0	0.534876
MA01W0	BC03W0	0.37478
MA01W0	CD03W0	0.647689
MA01W0	CD03W1	0.574303
MA01W0	CD04W0	0.553577
MA01W0	EA01W0	0.743843
MA01W0	EB01W0	0.739434
MA01W0	EB02W0	0.767456
MA01W0	EB02W1	0.761697
MA01W0	EB03W0	0.682078
MA01W0	EB04W0	0.738829
MA01W0	EB05D1	0.0221114
MA01W0	EB05W0	0.732559
MA01W0	EB06D1	0.115245
MA01W0	EB06W0	0.68525
MA01W0	IA01W0	0.579447
MA01W0	IA02W0	0.663865
MA01W0	IA03W0	0.630927
MA01W0	IA04W0	0.759236
MA01W0	IA05W0	0.72511
MA01W0	IA06W0	0.720026
MA01W0	IA07W0	0.728964
MA01W0	IA08W0	0.735536
MA01W0	IA09W0	0.690284
MA01W0	IA11W0	0.554996
MA01W0	IA12W0	0.59274
MA01W0	IA14W0	0.603205
MA01W0	IB02W0	0.503279
MA01W0	IB03W0	0.493468
MA02D0	BB01D0	0.65947
MA02D0	BC01D0	0.496866
MA02D0	BC02D0	0.61151
MA02D0	BC03D0	0.564766
MA02D0	CD03D0	0.529878
MA02D0	CD03D1	0.500281
MA02D0	CD04D0	0.499665
MA02D0	EA01D0	0.713542
MA02D0	EB01D0	0.706623
MA02D0	EB01D1	0.516394
MA02D0	EB02D0	0.659162
MA02D0	EB02D1	0.62006
MA02D0	EB02D2	0.584148
MA02D0	EB03D0	0.652959
MA02D0	EB04D0	0.647801
MA02D0	EB05D0	0.675979
MA02D0	EB05D1	0.456946
MA02D0	EB06D0	0.701097
MA02D0	EB06D1	0.397426
MA02D0	IA01D0	0.715358
MA02D0	IA02D0	0.714197
MA02D0	IA03D0	0.713161
MA02D0	IA03W0	0.0249643
MA02D0	IA04D0	0.763222
MA02D0	IA05D0	0.72669
MA02D0	IA06D0	0.754714
MA02D0	IA07D0	0.718749
MA02D0	IA08D0	0.739423
MA02D0	IA09D0	0.774536
MA02D0	IA10D0	0.568469
MA02D0	IA11D0	0.666814
MA02D0	IA11W0	0.0558391
MA02D0	IA12D0	0.675546
MA02D0	IA12W0	0.0655382
MA02D0	IA13D0	0.708319
MA02D0	IA14D0	0.723783
MA02D0	IA14W0	0.0388428
MA02D0	IB02D0	0.725772
MA02D0	IB02W0	0.0959397
MA02D0	IB03D0	0.575144
MA02D0	IB03W0	0.0929753
MA02D0	MA01D0	0.771755
MA02W0	BB01W0	0.608991
MA02W0	BC01W0	0.579118
MA02W0	BC02W0	0.500241
MA02W0	BC03W0	0.370086
MA02W0	CD03W0	0.56115
MA02W0	CD03W1	0.492245
MA02W0	CD04W0	0.472248
MA02W0	EA01W0	0.769569
MA02W0	EB01D1	0.0324861
MA02W0	EB01W0	0.672394
MA02W0	EB02W0	0.686472
MA02W0	EB02W1	0.674381
MA02W0	EB03W0	0.694406
MA02W0	EB04W0	0.679719
MA02W0	EB05D1	0.0716948
MA02W0	EB05W0	0.658234
MA02W0	EB06D1	0.155709
MA02W0	EB06W0	0.679673
MA02W0	IA01W0	0.565088
MA02W0	IA02W0	0.606485
MA02W0	IA03W0	0.621515
MA02W0	IA04W0	0.792387
MA02W0	IA05W0	0.745029
MA02W0	IA06W0	0.701582
MA02W0	IA07W0	0.692054
MA02W0	IA08W0	0.78479
MA02W0	IA09W0	0.720216
MA02W0	IA11W0	0.509886
MA02W0	IA12W0	0.51522
MA02W0	IA14W0	0.59303
MA02W0	IB02W0	0.523739
MA02W0	IB03W0	0.524621
MA02W0	MA01W0	0.85476
MA03D0	BB01D0	0.680805
MA03D0	BC01D0	0.55828
MA03D0	BC02D0	0.58973
MA03D0	BC03D0	0.541315
MA03D0	CD03D0	0.565612
MA03D0	CD03D1	0.573129
MA03D0	CD04D0	0.533562
MA03D0	EA01D0	0.756854
MA03D0	EB01D0	0.737212
MA03D0	EB01D1	0.48779
MA03D0	EB02D0	0.745088
MA03D0	EB02D1	0.678445
MA03D0	EB02D2	0.666006
MA03D0	EB03D0	0.718831
MA03D0	EB04D0	0.664699
MA03D0	EB05D0	0.751387
MA03D0	EB05D1	0.415466
MA03D0	EB06D0	0.719393
MA03D0	EB06D1	0.345208
MA03D0	IA01D0	0.799655
MA03D0	IA02D0	0.792136
MA03D0	IA03D0	0.764986
MA03D0	IA04D0	0.760662
MA03D0	IA05D0	0.685483
MA03D0	IA06D0	0.741141
MA03D0	IA07D0	0.752662
MA03D0	IA08D0	0.752282
MA03D0	IA09D0	0.743588
MA03D0	IA10D0	0.583404
MA03D0	IA11D0	0.602609
MA03D0	IA11W0	0.0234431
MA03D0	IA12D0	0.735745
MA03D0	IA12W0	0.0357669
MA03D0	IA13D0	0.68042
MA03D0	IA14D0	0.660788
MA03D0	IB02D0	0.665787
MA03D0	IB02W0	0.0757055
MA03D0	IB03D0	0.5361
MA03D0	IB03W0	0.077066
MA03D0	MA01D0	0.828497
MA03D0	MA02D0	0.75749
MA03W0	BB01W0	0.627054
MA03W0	BC01W0	0.66184
MA03W0	BC02W0	0.495546
MA03W0	BC03W0	0.326366
MA03W0	CD03W0	0.642239
MA03W0	CD03W1	0.572792
MA03W0	CD04W0	0.56267
MA03W0	EA01W0	0.680237
MA03W0	EB01W0	0.689829
MA03W0	EB02W0	0.745985
MA03W0	EB02W1	0.743812
MA03W0	EB03W0	0.668569
MA03W0	EB04W0	0.700181
MA03W0	EB05D1	0.00781325
MA03W0	EB05W0	0.669068
MA03W0	EB06D1	0.0954965
MA03W0	EB06W0	0.633438
MA03W0	IA01W0	0.558144
MA03W0	IA02W0	0.612707
MA03W0	IA03W0	0.620218
MA03W0	IA04W0	0.736214
MA03W0	IA05W0	0.695286
MA03W0	IA06W0	0.69376
MA03W0	IA07W0	0.705943
MA03W0	IA08W0	0.724653
MA03W0	IA09W0	0.679222
MA03W0	IA11W0	0.538248
MA03W0	IA12W0	0.579224
MA03W0	IA14W0	0.576658
MA03W0	IB02W0	0.459789
MA03W0	IB03D0	0.00564916
MA03W0	IB03W0	0.468758
MA03W0	MA01W0	0.856785
MA03W0	MA02W0	0.810094
MC01W0	BB01W0	0.369011
MC01W0	BC01W0	0.544236
MC01W0	BC02W0	0.677108
MC01W0	BC03W0	0.686475
MC01W0	CD03W0	0.568228
MC01W0	CD03W1	0.517254
MC01W0	CD04W0	0.578573
MC01W0	EA01W0	0.58831
MC01W0	EB01D1	0.0028983
MC01W0	EB01W0	0.442213
MC01W0	EB02W0	0.439693
MC01W0	EB02W1	0.421229
MC01W0	EB03W0	0.487054
MC01W0	EB04W0	0.419561
MC01W0	EB05D1	0.0742924
MC01W0	EB05W0	0.435313
MC01W0	EB06D1	0.141954
MC01W0	EB06W0	0.456967
MC01W0	IA01W0	0.389832
MC01W0	IA02W0	0.454976
MC01W0	IA03W0	0.470474
MC01W0	IA04W0	0.539051
MC01W0	IA05W0	0.529367
MC01W0	IA06W0	0.484061
MC01W0	IA07W0	0.471155
MC01W0	IA08W0	0.554065
MC01W0	IA09W0	0.49355
MC01W0	IA11W0	0.326273
MC01W0	IA12W0	0.328733
MC01W0	IA14W0	0.436817
MC01W0	IB02W0	0.335947
MC01W0	IB03W0	0.339447
MC01W0	MA01W0	0.518526
MC01W0	MA02W0	0.578391
MC01W0	MA03W0	0.487379
MC02W0	BB01W0	0.547749
MC02W0	BC01W0	0.727012
MC02W0	BC02W0	0.665408
MC02W0	BC03D0	0.00167133
MC02W0	BC03W0	0.532508
MC02W0	CD03D1	0.0134182
MC02W0	CD03W0	0.721105
MC02W0	CD03W1	0.663004
MC02W0	CD04D0	0.0200898
MC02W0	CD04W0	0.682125
MC02W0	EA01W0	0.681743
MC02W0	EB01D1	0.0361174
MC02W0	EB01W0	0.623497
MC02W0	EB02W0	0.599418
MC02W0	EB02W1	0.586257
MC02W0	EB03W0	0.605906
MC02W0	EB04W0	0.630443
MC02W0	EB05D1	0.0589477
MC02W0	EB05W0	0.593799
MC02W0	EB06D1	0.154307
MC02W0	EB06W0	0.588564
MC02W0	IA01W0	0.530354
MC02W0	IA02W0	0.570819
MC02W0	IA03W0	0.58425
MC02W0	IA04W0	0.669219
MC02W0	IA05W0	0.604506
MC02W0	IA06W0	0.573009
MC02W0	IA07W0	0.566782
MC02W0	IA08W0	0.669095
MC02W0	IA09W0	0.618955
MC02W0	IA11W0	0.457425
MC02W0	IA12W0	0.45103
MC02W0	IA14W0	0.534043
MC02W0	IB02W0	0.452252
MC02W0	IB03W0	0.43364
MC02W0	MA01W0	0.691693
MC02W0	MA02W0	0.678509
MC02W0	MA03W0	0.631584
MC02W0	MC01W0	0.681642
MC03W0	BB01W0	0.570681
MC03W0	BC01D0	0.0373041
MC03W0	BC01W0	0.843664
MC03W0	BC02D0	0.00112807
MC03W0	BC02W0	0.623628
MC03W0	BC03D0	0.0470885
MC03W0	BC03W0	0.484598
MC03W0	CD03D0	0.0292668
MC03W0	CD03D1	0.0578264
MC03W0	CD03W0	0.847317
MC03W0	CD03W1	0.805387
MC03W0	CD04D0	0.0759105
MC03W0	CD04W0	0.803878
MC03W0	EA01W0	0.557425
MC03W0	EB01D1	0.0223495
MC03W0	EB01W0	0.581092
MC03W0	EB02W0	0.67382
MC03W0	EB02W1	0.65498
MC03W0	EB03W0	0.532414
MC03W0	EB04W0	0.598444
MC03W0	EB05D1	0.0345803
MC03W0	EB05W0	0.579091
MC03W0	EB06D1	0.126479
MC03W0	EB06W0	0.505756
MC03W0	IA01W0	0.478995
MC03W0	IA02W0	0.560784
MC03W0	IA03W0	0.549373
MC03W0	IA04W0	0.574502
MC03W0	IA05W0	0.548781
MC03W0	IA06W0	0.55698
MC03W0	IA07W0	0.577572
MC03W0	IA08W0	0.583553
MC03W0	IA09W0	0.568034
MC03W0	IA11W0	0.49442
MC03W0	IA12W0	0.501685
MC03W0	IA14W0	0.522691
MC03W0	IB02W0	0.416907
MC03W0	IB03D0	0.0323965
MC03W0	IB03W0	0.395934
MC03W0	MA01W0	0.671013
MC03W0	MA02W0	0.581887
MC03W0	MA03W0	0.682304
MC03W0	MC01W0	0.580723
MC03W0	MC02W0	0.760753
PC20Q0	BB01D0	0.451997
PC20Q0	BB01W0	0.16976
PC20Q0	BC01D0	0.335177
PC20Q0	BC01W0	0.0608119
PC20Q0	BC02D0	0.420135
PC20Q0	BC02W0	0.0716899
PC20Q0	BC03D0	0.359494
PC20Q0	CD03D0	0.377824
PC20Q0	CD03D1	0.399298
PC20Q0	CD03W0	0.0373555
PC20Q0	CD03W1	0.0964626
PC20Q0	CD04D0	0.366925
PC20Q0	CD04W0	0.109365
PC20Q0	EA01D0	0.341562
PC20Q0	EA01W0	0.106654
PC20Q0	EB01D0	0.389806
PC20Q0	EB01D1	0.50049
PC20Q0	EB01W0	0.118395
PC20Q0	EB02D0	0.452949
PC20Q0	EB02D1	0.457826
PC20Q0	EB02D2	0.455709
PC20Q0	EB02W0	0.0921447
PC20Q0	EB02W1	0.110691
PC20Q0	EB03D0	0.424236
PC20Q0	EB03W0	0.0214966
PC20Q0	EB04D0	0.51793
PC20Q0	EB04W0	0.0751226
PC20Q0	EB05D0	0.388038
PC20Q0	EB05D1	0.457921
PC20Q0	EB05W0	0.12405
PC20Q0	EB06D0	0.425836
PC20Q0	EB06D1	0.429583
PC20Q0	EB06W0	0.0936699
PC20Q0	IA01D0	0.358988
PC20Q0	IA01W0	0.149257
PC20Q0	IA02D0	0.331493
PC20Q0	IA02W0	0.201031
PC20Q0	IA03D0	0.368004
PC20Q0	IA03W0	0.208461
PC20Q0	IA04D0	0.37799
PC20Q0	IA05D0	0.376379
PC20Q0	IA05W0	0.00391917
PC20Q0	IA06D0	0.360055
PC20Q0	IA06W0	0.068585
PC20Q0	IA07D0	0.358225
PC20Q0	IA07W0	0.0477739
PC20Q0	IA08D0	0.353758
PC20Q0	IA09D0	0.397146
PC20Q0	IA09W0	0.0117729
PC20Q0	IA10D0	0.519367
PC20Q0	IA11D0	0.295237
PC20Q0	IA11W0	0.163419
PC20Q0	IA12D0	0.340683
PC20Q0	IA12W0	0.182271
PC20Q0	IA13D0	0.350175
PC20Q0	IA14D0	0.370835
PC20Q0	IA14W0	0.137776
PC20Q0	IB02D0	0.444864
PC20Q0	IB02W0	0.25362
PC20Q0	IB03D0	0.49364
PC20Q0	IB03W0	0.236908
PC20Q0	MA01D0	0.366262
PC20Q0	MA01W0	0.0328349
PC20Q0	MA02D0	0.392716
PC20Q0	MA02W0	0.0192569
PC20Q0	MA03D0	0.374991
PC20Q0	MA03W0	0.0187625
PC20Q0	MC02W0	0.0281783
PC20Q0	MC03W0	0.0504347
PC22Q0	BB01D0	0.477699
PC22Q0	BB01W0	0.0878597
PC22Q0	BC01D0	0.332661
PC22Q0	BC02D0	0.41124
PC22Q0	BC02W0	0.0291192
PC22Q0	BC03D0	0.367314
PC22Q0	CD03D0	0.357464
PC22Q0	CD03D1	0.393758
PC22Q0	CD03W1	0.017946
PC22Q0	CD04D0	0.35476
PC22Q0	CD04W0	0.0341437
PC22Q0	EA01D0	0.415751
PC22Q0	EA01W0	0.0494531
PC22Q0	EB01D0	0.466273
PC22Q0	EB01D1	0.476559
PC22Q0	EB01W0	0.0474228
PC22Q0	EB02D0	0.481937
PC22Q0	EB02D1	0.463142
PC22Q0	EB02D2	0.448532
PC22Q0	EB02W1	0.0149204
PC22Q0	EB03D0	0.464141
PC22Q0	EB04D0	0.510743
PC22Q0	EB05D0	0.441271
PC22Q0	EB05D1	0.438257
PC22Q0	EB05W0	0.0492219
PC22Q0	EB06D0	0.473331
PC22Q0	EB06D1	0.40181
PC22Q0	EB06W0	0.0293351
PC22Q0	IA01D0	0.406865
PC22Q0	IA01W0	0.0917666
PC22Q0	IA02D0	0.386501
PC22Q0	IA02W0	0.138728
PC22Q0	IA03D0	0.419397
PC22Q0	IA03W0	0.148921
PC22Q0	IA04D0	0.42709
PC22Q0	IA05D0	0.411025
PC22Q0	IA06D0	0.404511
PC22Q0	IA06W0	0.018356
PC22Q0	IA07D0	0.403036
PC22Q0	IA08D0	0.387338
PC22Q0	IA09D0	0.424687
PC22Q0	IA10D0	0.522557
PC22Q0	IA11D0	0.328635
PC22Q0	IA11W0	0.116192
PC22Q0	IA12D0	0.421424
PC22Q0	IA12W0	0.120103
PC22Q0	IA13D0	0.390826
PC22Q0	IA14D0	0.381539
PC22Q0	IA14W0	0.0964973
PC22Q0	IB02D0	0.473036
PC22Q0	IB02W0	0.211877
PC22Q0	IB03D0	0.489335
PC22Q0	IB03W0	0.193655
PC22Q0	MA01D0	0.436082
PC22Q0	MA02D0	0.456197
PC22Q0	MA03D0	0.432561
PC22Q0	PC20Q0	0.80909
PC24Q0	BB01D0	0.471392
PC24Q0	BB01W0	0.0597562
PC24Q0	BC01D0	0.365441
PC24Q0	BC02D0	0.419315
PC24Q0	BC02W0	0.0115385
PC24Q0	BC03D0	0.367946
PC24Q0	CD03D0	0.378721
PC24Q0	CD03D1	0.417883
PC24Q0	CD03W1	0.00550966
PC24Q0	CD04D0	0.37864
PC24Q0	CD04W0	0.0269776
PC24Q0	EA01D0	0.425245
PC24Q0	EA01W0	0.0197483
PC24Q0	EB01D0	0.484599
PC24Q0	EB01D1	0.458194
PC24Q0	EB01W0	0.0340872
PC24Q0	EB02D0	0.481679
PC24Q0	EB02D1	0.469392
PC24Q0	EB02D2	0.455245
PC24Q0	EB03D0	0.471999
PC24Q0	EB04D0	0.522033
PC24Q0	EB05D0	0.463757
PC24Q0	EB05D1	0.41485
PC24Q0	EB05W0	0.0315021
PC24Q0	EB06D0	0.478851
PC24Q0	EB06D1	0.372921
PC24Q0	EB06W0	0.00604842
PC24Q0	IA01D0	0.425217
PC24Q0	IA01W0	0.0591506
PC24Q0	IA02D0	0.393113
PC24Q0	IA02W0	0.100842
PC24Q0	IA03D0	0.416727
PC24Q0	IA03W0	0.109919
PC24Q0	IA04D0	0.421396
PC24Q0	IA05D0	0.406422
PC24Q0	IA06D0	0.417605
PC24Q0	IA07D0	0.422334
PC24Q0	IA08D0	0.397315
PC24Q0	IA09D0	0.44412
PC24Q0	IA10D0	0.505572
PC24Q0	IA11D0	0.335257
PC24Q0	IA11W0	0.0728474
PC24Q0	IA12D0	0.419013
PC24Q0	IA12W0	0.0850329
PC24Q0	IA13D0	0.388186
PC24Q0	IA14D0	0.37265
PC24Q0	IA14W0	0.048629
PC24Q0	IB02D0	0.455904
PC24Q0	IB02W0	0.175629
PC24Q0	IB03D0	0.487255
PC24Q0	IB03W0	0.153403
PC24Q0	MA01D0	0.422808
PC24Q0	MA02D0	0.427019
PC24Q0	MA03D0	0.426521
PC24Q0	PC20Q0	0.784435
PC24Q0	PC22Q0	0.887936
PC25Q0	BB01D0	0.507112
PC25Q0	BB01W0	0.0508973
PC25Q0	BC01D0	0.34584
PC25Q0	BC02D0	0.446696
PC25Q0	BC02W0	0.00482495
PC25Q0	BC03D0	0.385148
PC25Q0	CD03D0	0.38975
PC25Q0	CD03D1	0.407017
PC25Q0	CD04D0	0.363408
PC25Q0	CD04W0	0.00112436
PC25Q0	EA01D0	0.456603
PC25Q0	EA01W0	0.02409
PC25Q0	EB01D0	0.520303
PC25Q0	EB01D1	0.497742
PC25Q0	EB01W0	0.0262361
PC25Q0	EB02D0	0.50887
PC25Q0	EB02D1	0.48883
PC25Q0	EB02D2	0.472247
PC25Q0	EB03D0	0.486437
PC25Q0	EB04D0	0.540548
PC25Q0	EB05D0	0.488416
PC25Q0	EB05D1	0.458825
PC25Q0	EB05W0	0.0156353
PC25Q0	EB06D0	0.527275
PC25Q0	EB06D1	0.409711
PC25Q0	EB06W0	0.00873251
PC25Q0	IA01D0	0.466359
PC25Q0	IA01W0	0.0768501
PC25Q0	IA02D0	0.431229
PC25Q0	IA02W0	0.0991071
PC25Q0	IA03D0	0.449329
PC25Q0	IA03W0	0.123964
PC25Q0	IA04D0	0.46796
PC25Q0	IA05D0	0.441866
PC25Q0	IA06D0	0.440561
PC25Q0	IA07D0	0.453746
PC25Q0	IA08D0	0.449552
PC25Q0	IA09D0	0.47273
PC25Q0	IA10D0	0.526147
PC25Q0	IA11D0	0.361376
PC25Q0	IA11W0	0.085136
PC25Q0	IA12D0	0.450415
PC25Q0	IA12W0	0.0833823
PC25Q0	IA13D0	0.429279
PC25Q0	IA14D0	0.404704
PC25Q0	IA14W0	0.0646116
PC25Q0	IB02D0	0.503659
PC25Q0	IB02W0	0.200362
PC25Q0	IB03D0	0.509536
PC25Q0	IB03W0	0.179953
PC25Q0	MA01D0	0.45945
PC25Q0	MA02D0	0.460414
PC25Q0	MA03D0	0.470172
PC25Q0	PC20Q0	0.810847
PC25Q0	PC22Q0	0.895567
PC25Q0	PC24Q0	0.909675
PC26Q0	BB01D0	0.467649
PC26Q0	BB01W0	0.0613178
PC26Q0	BC01D0	0.362127
PC26Q0	BC02D0	0.412756
PC26Q0	BC02W0	0.0164533
PC26Q0	BC03D0	0.368765
PC26Q0	CD03D0	0.379329
PC26Q0	CD03D1	0.413005
PC26Q0	CD03W1	0.00660384
PC26Q0	CD04D0	0.387866
PC26Q0	CD04W0	0.0234997
PC26Q0	EA01D0	0.452066
PC26Q0	EA01W0	0.0312178
PC26Q0	EB01D0	0.528218
PC26Q0	EB01D1	0.488282
PC26Q0	EB01W0	0.031429
PC26Q0	EB02D0	0.525083
PC26Q0	EB02D1	0.497538
PC26Q0	EB02D2	0.486747
PC26Q0	EB03D0	0.501813
PC26Q0	EB04D0	0.544335
PC26Q0	EB05D0	0.476627
PC26Q0	EB05D1	0.447595
PC26Q0	EB05W0	0.0287985
PC26Q0	EB06D0	0.515573
PC26Q0	EB06D1	0.394669
PC26Q0	EB06W0	0.0080298
PC26Q0	IA01D0	0.458908
PC26Q0	IA01W0	0.07103
PC26Q0	IA02D0	0.425788
PC26Q0	IA02W0	0.111829
PC26Q0	IA03D0	0.449666
PC26Q0	IA03W0	0.120175
PC26Q0	IA04D0	0.41477
PC26Q0	IA05D0	0.42213
PC26Q0	IA06D0	0.42199
PC26Q0	IA07D0	0.435066
PC26Q0	IA08D0	0.423009
PC26Q0	IA09D0	0.463755
PC26Q0	IA10D0	0.527421
PC26Q0	IA11D0	0.362364
PC26Q0	IA11W0	0.0817188
PC26Q0	IA12D0	0.424349
PC26Q0	IA12W0	0.0934512
PC26Q0	IA13D0	0.392432
PC26Q0	IA14D0	0.409235
PC26Q0	IA14W0	0.0566265
PC26Q0	IB02D0	0.478195
PC26Q0	IB02W0	0.179684
PC26Q0	IB03D0	0.48089
PC26Q0	IB03W0	0.160367
PC26Q0	MA01D0	0.45102
PC26Q0	MA02D0	0.449927
PC26Q0	MA03D0	0.449991
PC26Q0	PC20Q0	0.782509
PC26Q0	PC22Q0	0.87387
PC26Q0	PC24Q0	0.928789
PC26Q0	PC25Q0	0.909703
PC27Q0	BB01D0	0.395262
PC27Q0	BB01W0	0.247751
PC27Q0	BC01D0	0.305278
PC27Q0	BC01W0	0.143794
PC27Q0	BC02D0	0.365772
PC27Q0	BC02W0	0.109036
PC27Q0	BC03D0	0.32307
PC27Q0	BC03W0	0.00600393
PC27Q0	CD03D0	0.29558
PC27Q0	CD03D1	0.327887
PC27Q0	CD03W0	0.114045
PC27Q0	CD03W1	0.152049
PC27Q0	CD04D0	0.336008
[truncated: 4,834 more rows]

## Sheet: network_edgelist_pearson
Source	Target	Weight
BB01W0	BB01D0	0.458421
BC01D0	BB01D0	0.708067
BC01D0	BB01W0	0.413881
BC01W0	BB01D0	0.152696
BC01W0	BB01W0	0.529365
BC01W0	BC01D0	0.474511
BC02D0	BB01D0	0.638485
BC02D0	BB01W0	0.338612
BC02D0	BC01D0	0.861748
BC02D0	BC01W0	0.556408
BC02W0	BB01D0	0.0312913
BC02W0	BB01W0	0.151518
BC02W0	BC01D0	0.299577
BC02W0	BC01W0	0.704935
BC02W0	BC02D0	0.491038
BC03D0	BB01D0	0.575708
BC03D0	BB01W0	0.360491
BC03D0	BC01D0	0.87747
BC03D0	BC01W0	0.594244
BC03D0	BC02D0	0.935889
BC03D0	BC02W0	0.52074
BC03W0	BB01W0	0.0322803
BC03W0	BC01D0	0.218073
BC03W0	BC01W0	0.570029
BC03W0	BC02D0	0.430646
BC03W0	BC02W0	0.929795
BC03W0	BC03D0	0.466271
CD03D0	BB01D0	0.692365
CD03D0	BB01W0	0.409502
CD03D0	BC01D0	0.909561
CD03D0	BC01W0	0.476642
CD03D0	BC02D0	0.832507
CD03D0	BC02W0	0.343357
CD03D0	BC03D0	0.836004
CD03D0	BC03W0	0.262334
CD03D1	BB01D0	0.692381
CD03D1	BB01W0	0.410156
CD03D1	BC01D0	0.90204
CD03D1	BC01W0	0.481298
CD03D1	BC02D0	0.871179
CD03D1	BC02W0	0.288768
CD03D1	BC03D0	0.859505
CD03D1	BC03W0	0.20974
CD03D1	CD03D0	0.828032
CD03W0	BB01D0	0.127204
CD03W0	BB01W0	0.523292
CD03W0	BC01D0	0.420525
CD03W0	BC01W0	0.958984
CD03W0	BC02D0	0.507241
CD03W0	BC02W0	0.683653
CD03W0	BC03D0	0.530665
CD03W0	BC03W0	0.556462
CD03W0	CD03D0	0.426658
CD03W0	CD03D1	0.440338
CD03W1	BB01D0	0.139169
CD03W1	BB01W0	0.526407
CD03W1	BC01D0	0.452421
CD03W1	BC01W0	0.951839
CD03W1	BC02D0	0.549849
CD03W1	BC02W0	0.715573
CD03W1	BC03D0	0.575356
CD03W1	BC03W0	0.5814
CD03W1	CD03D0	0.46295
CD03W1	CD03D1	0.474434
CD03W1	CD03W0	0.977258
CD04D0	BB01D0	0.667373
CD04D0	BB01W0	0.384138
CD04D0	BC01D0	0.820925
CD04D0	BC01W0	0.372695
CD04D0	BC02D0	0.807338
CD04D0	BC02W0	0.179521
CD04D0	BC03D0	0.767811
CD04D0	BC03W0	0.130153
CD04D0	CD03D0	0.709435
CD04D0	CD03D1	0.943278
CD04D0	CD03W0	0.337175
CD04D0	CD03W1	0.364876
CD04W0	BB01D0	0.261443
CD04W0	BB01W0	0.302718
CD04W0	BC01D0	0.366033
CD04W0	BC01W0	0.474495
CD04W0	BC02D0	0.569153
CD04W0	BC02W0	0.280347
CD04W0	BC03D0	0.464755
CD04W0	BC03W0	0.22428
CD04W0	CD03D0	0.223656
CD04W0	CD03D1	0.619335
CD04W0	CD03W0	0.477005
CD04W0	CD03W1	0.483052
CD04W0	CD04D0	0.698443
EA01D0	BB01D0	0.820708
EA01D0	BB01W0	0.387616
EA01D0	BC01D0	0.681099
EA01D0	BC01W0	0.174607
EA01D0	BC02D0	0.623882
EA01D0	BC02W0	0.0828611
EA01D0	BC03D0	0.60627
EA01D0	BC03W0	0.0508973
EA01D0	CD03D0	0.665474
EA01D0	CD03D1	0.70525
EA01D0	CD03W0	0.152216
EA01D0	CD03W1	0.169284
EA01D0	CD04D0	0.698154
EA01D0	CD04W0	0.308674
EA01W0	BB01D0	0.00348207
EA01W0	BB01W0	0.134848
EA01W0	BC01D0	0.0107252
EA01W0	BC01W0	0.113046
EA01W0	BC02D0	0.0283916
EA01W0	BC02W0	0.0503099
EA01W0	BC03D0	0.020332
EA01W0	BC03W0	0.0330163
EA01W0	CD03D0	0.018764
EA01W0	CD03D1	0.00370019
EA01W0	CD03W0	0.110759
EA01W0	CD03W1	0.106905
EA01W0	CD04W0	0.0531536
EA01W0	EA01D0	0.0136396
EB01D0	BB01D0	0.603227
EB01D0	BB01W0	0.201992
EB01D0	BC01D0	0.475497
EB01D0	BC01W0	0.0915389
EB01D0	BC02D0	0.495754
EB01D0	BC02W0	0.0166747
EB01D0	BC03D0	0.424291
EB01D0	BC03W0	0.0049669
EB01D0	CD03D0	0.383532
EB01D0	CD03D1	0.58292
EB01D0	CD03W0	0.0827722
EB01D0	CD03W1	0.0916379
EB01D0	CD04D0	0.631234
EB01D0	CD04W0	0.492747
EB01D0	EA01D0	0.641881
EB01D0	EA01W0	0.550303
EB01D1	BB01D0	0.294893
EB01D1	BB01W0	0.206938
EB01D1	BC01D0	0.264214
EB01D1	BC01W0	0.0830831
EB01D1	BC02D0	0.218917
EB01D1	BC02W0	0.0456301
EB01D1	BC03D0	0.228284
EB01D1	BC03W0	0.038089
EB01D1	CD03D0	0.253607
EB01D1	CD03D1	0.249751
EB01D1	CD03W0	0.0798987
EB01D1	CD03W1	0.08746
EB01D1	CD04D0	0.260756
EB01D1	CD04W0	0.0535873
EB01D1	EA01D0	0.316328
EB01D1	EA01W0	0.836736
EB01D1	EB01D0	0.71346
EB01W0	BB01D0	0.258361
EB01W0	BB01W0	0.86651
EB01W0	BC01D0	0.236586
EB01W0	BC01W0	0.585502
EB01W0	BC02D0	0.188479
EB01W0	BC02W0	0.175831
EB01W0	BC03D0	0.19897
EB01W0	BC03W0	0.0584725
EB01W0	CD03D0	0.234796
EB01W0	CD03D1	0.23642
EB01W0	CD03W0	0.559885
EB01W0	CD03W1	0.544993
EB01W0	CD04D0	0.231869
EB01W0	CD04W0	0.308287
EB01W0	EA01D0	0.210648
EB01W0	EA01W0	0.186423
EB01W0	EB01D0	0.102227
EB01W0	EB01D1	0.147386
EB02D0	BB01D0	0.869533
EB02D0	BB01W0	0.485224
EB02D0	BC01D0	0.725011
EB02D0	BC01W0	0.170009
EB02D0	BC02D0	0.558159
EB02D0	BC02W0	0.0539761
EB02D0	BC03D0	0.56447
EB02D0	BC03W0	0.00979166
EB02D0	CD03D0	0.698603
EB02D0	CD03D1	0.644865
EB02D0	CD03W0	0.133611
EB02D0	CD03W1	0.150832
EB02D0	CD04D0	0.598006
EB02D0	CD04W0	0.0935549
EB02D0	EA01D0	0.814806
EB02D0	EA01W0	0.0663658
EB02D0	EB01D0	0.565981
EB02D0	EB01D1	0.400755
EB02D0	EB01W0	0.280131
EB02D1	BB01D0	0.759958
EB02D1	BB01W0	0.355556
EB02D1	BC01D0	0.652017
EB02D1	BC01W0	0.181661
EB02D1	BC02D0	0.650949
EB02D1	BC02W0	0.0490545
EB02D1	BC03D0	0.574675
EB02D1	BC03W0	0.0149011
EB02D1	CD03D0	0.520333
EB02D1	CD03D1	0.774269
EB02D1	CD03W0	0.161961
EB02D1	CD03W1	0.170451
EB02D1	CD04D0	0.827935
EB02D1	CD04W0	0.63267
EB02D1	EA01D0	0.800247
EB02D1	EA01W0	0.032299
EB02D1	EB01D0	0.753739
EB02D1	EB01D1	0.298817
EB02D1	EB01W0	0.213114
EB02D1	EB02D0	0.701541
EB02D2	BB01D0	0.733704
EB02D2	BB01W0	0.37369
EB02D2	BC01D0	0.664692
EB02D2	BC01W0	0.194152
EB02D2	BC02D0	0.649559
EB02D2	BC02W0	0.0358459
EB02D2	BC03D0	0.586571
EB02D2	BC03W0	0.000520491
EB02D2	CD03D0	0.511113
EB02D2	CD03D1	0.777062
EB02D2	CD03W0	0.172396
EB02D2	CD03W1	0.180944
EB02D2	CD04D0	0.836574
EB02D2	CD04W0	0.644762
EB02D2	EA01D0	0.765272
EB02D2	EA01W0	0.0364583
EB02D2	EB01D0	0.740705
EB02D2	EB01D1	0.291144
EB02D2	EB01W0	0.226119
EB02D2	EB02D0	0.678924
EB02D2	EB02D1	0.965602
EB02W0	BB01D0	0.375962
EB02W0	BB01W0	0.887227
EB02W0	BC01D0	0.378896
EB02W0	BC01W0	0.563242
EB02W0	BC02D0	0.343547
EB02W0	BC02W0	0.182691
EB02W0	BC03D0	0.343361
EB02W0	BC03W0	0.0612382
EB02W0	CD03D0	0.389443
EB02W0	CD03D1	0.349271
EB02W0	CD03W0	0.554613
EB02W0	CD03W1	0.557789
EB02W0	CD04D0	0.305636
EB02W0	CD04W0	0.298877
EB02W0	EA01D0	0.362343
EB02W0	EA01W0	0.320848
EB02W0	EB01D0	0.239859
EB02W0	EB01D1	0.298313
EB02W0	EB01W0	0.850174
EB02W0	EB02D0	0.407074
EB02W0	EB02D1	0.308205
EB02W0	EB02D2	0.325693
EB02W1	BB01D0	0.184864
EB02W1	BB01W0	0.454322
EB02W1	BC01D0	0.183234
EB02W1	BC01W0	0.278694
EB02W1	BC02D0	0.175954
EB02W1	BC02W0	0.0799479
EB02W1	BC03D0	0.17118
EB02W1	BC03W0	0.0206444
EB02W1	CD03D0	0.191069
EB02W1	CD03D1	0.164647
EB02W1	CD03W0	0.273144
EB02W1	CD03W1	0.271556
EB02W1	CD04D0	0.144169
EB02W1	CD04W0	0.152829
EB02W1	EA01D0	0.184315
EB02W1	EA01W0	0.91359
EB02W1	EB01D0	0.560196
EB02W1	EB01D1	0.798697
EB02W1	EB01W0	0.44597
EB02W1	EB02D0	0.252968
EB02W1	EB02D1	0.176194
EB02W1	EB02D2	0.187202
EB02W1	EB02W0	0.636912
EB03D0	BB01D0	0.813891
EB03D0	BB01W0	0.454511
EB03D0	BC01D0	0.727781
EB03D0	BC01W0	0.209132
EB03D0	BC02D0	0.67794
EB03D0	BC02W0	0.0427778
EB03D0	BC03D0	0.634083
EB03D0	BC03W0	0.00413336
EB03D0	CD03D0	0.609293
EB03D0	CD03D1	0.803066
EB03D0	CD03W0	0.185926
EB03D0	CD03W1	0.195575
EB03D0	CD04D0	0.82941
EB03D0	CD04W0	0.553798
EB03D0	EA01D0	0.832547
EB03D0	EA01W0	0.0387635
EB03D0	EB01D0	0.737333
EB03D0	EB01D1	0.328051
EB03D0	EB01W0	0.268012
EB03D0	EB02D0	0.786451
EB03D0	EB02D1	0.932484
EB03D0	EB02D2	0.934145
EB03D0	EB02W0	0.393196
EB03D0	EB02W1	0.223383
EB03W0	BB01D0	0.0492751
EB03W0	BB01W0	0.475204
EB03W0	BC01D0	0.0890011
EB03W0	BC01W0	0.450375
EB03W0	BC02D0	0.114179
EB03W0	BC02W0	0.25352
EB03W0	BC03D0	0.128638
EB03W0	BC03W0	0.195874
EB03W0	CD03D0	0.0923313
EB03W0	CD03D1	0.0932557
EB03W0	CD03W0	0.453026
EB03W0	CD03W1	0.443742
EB03W0	CD04D0	0.0700783
EB03W0	CD04W0	0.221353
EB03W0	EA01D0	0.0574172
EB03W0	EA01W0	0.197433
EB03W0	EB01D0	0.0277998
EB03W0	EB01D1	0.0897286
EB03W0	EB01W0	0.63381
EB03W0	EB02D0	0.0591303
EB03W0	EB02D1	0.0822276
EB03W0	EB02D2	0.0865225
EB03W0	EB02W0	0.571049
EB03W0	EB02W1	0.312469
EB03W0	EB03D0	0.0815076
EB04D0	BB01D0	0.636129
EB04D0	BB01W0	0.267216
EB04D0	BC01D0	0.548796
EB04D0	BC01W0	0.179101
EB04D0	BC02D0	0.625048
EB04D0	BC02W0	0.0674655
EB04D0	BC03D0	0.515105
EB04D0	BC03W0	0.0437119
EB04D0	CD03D0	0.402556
EB04D0	CD03D1	0.733662
EB04D0	CD03W0	0.173982
EB04D0	CD03W1	0.179274
EB04D0	CD04D0	0.818209
EB04D0	CD04W0	0.753584
EB04D0	EA01D0	0.654705
EB04D0	EA01W0	0.033869
EB04D0	EB01D0	0.726451
EB04D0	EB01D1	0.267844
EB04D0	EB01W0	0.169771
EB04D0	EB02D0	0.529921
EB04D0	EB02D1	0.904943
EB04D0	EB02D2	0.905258
EB04D0	EB02W0	0.23864
EB04D0	EB02W1	0.139082
EB04D0	EB03D0	0.844659
EB04D0	EB03W0	0.0807978
EB04W0	BB01D0	0.238206
EB04W0	BB01W0	0.756484
EB04W0	BC01D0	0.25422
EB04W0	BC01W0	0.585724
EB04W0	BC02D0	0.244566
EB04W0	BC02W0	0.264583
EB04W0	BC03D0	0.273347
EB04W0	BC03W0	0.173138
EB04W0	CD03D0	0.254253
EB04W0	CD03D1	0.248859
EB04W0	CD03W0	0.554707
EB04W0	CD03W1	0.537105
EB04W0	CD04D0	0.232269
EB04W0	CD04W0	0.303748
EB04W0	EA01D0	0.197915
EB04W0	EA01W0	0.170545
EB04W0	EB01D0	0.0898961
EB04W0	EB01D1	0.127779
EB04W0	EB01W0	0.848604
EB04W0	EB02D0	0.26006
EB04W0	EB02D1	0.198153
EB04W0	EB02D2	0.212746
EB04W0	EB02W0	0.746152
EB04W0	EB02W1	0.393036
EB04W0	EB03D0	0.243279
EB04W0	EB03W0	0.810989
EB04W0	EB04D0	0.161106
EB05D0	BB01D0	0.786789
EB05D0	BB01W0	0.256539
EB05D0	BC01D0	0.597264
EB05D0	BC01W0	0.118988
EB05D0	BC02D0	0.64005
EB05D0	BC02W0	0.0208067
EB05D0	BC03D0	0.51697
EB05D0	BC03W0	0.00283293
EB05D0	CD03D0	0.537404
EB05D0	CD03D1	0.711686
EB05D0	CD03W0	0.101187
EB05D0	CD03W1	0.111987
EB05D0	CD04D0	0.750245
EB05D0	CD04W0	0.557968
EB05D0	EA01D0	0.780658
EB05D0	EB01D0	0.74708
EB05D0	EB01D1	0.238607
EB05D0	EB01W0	0.130003
EB05D0	EB02D0	0.673428
EB05D0	EB02D1	0.882103
EB05D0	EB02D2	0.861654
EB05D0	EB02W0	0.199192
EB05D0	EB02W1	0.104229
EB05D0	EB03D0	0.865475
EB05D0	EB03W0	0.00775236
EB05D0	EB04D0	0.834402
EB05D0	EB04W0	0.11729
EB05D1	BB01D0	0.161826
EB05D1	BB01W0	0.0674583
EB05D1	BC01D0	0.124217
EB05D1	BC01W0	0.0251583
EB05D1	BC02D0	0.123296
EB05D1	BC02W0	0.0550457
EB05D1	BC03D0	0.118191
EB05D1	BC03W0	0.0619785
EB05D1	CD03D0	0.127427
EB05D1	CD03D1	0.123531
EB05D1	CD03W0	0.0221985
EB05D1	CD03W1	0.0260776
EB05D1	CD04D0	0.154509
EB05D1	CD04W0	0.029142
EB05D1	EA01D0	0.196025
EB05D1	EA01W0	0.862847
EB05D1	EB01D0	0.665076
EB05D1	EB01D1	0.944827
EB05D1	EB01W0	0.0539502
EB05D1	EB02D0	0.255078
EB05D1	EB02D1	0.192604
EB05D1	EB02D2	0.177088
EB05D1	EB02W0	0.168217
EB05D1	EB02W1	0.765218
EB05D1	EB03D0	0.186886
EB05D1	EB03W0	0.0186864
EB05D1	EB04D0	0.194977
EB05D1	EB04W0	0.042343
EB05D1	EB05D0	0.152095
EB05W0	BB01D0	0.298029
EB05W0	BB01W0	0.885731
EB05W0	BC01D0	0.251274
EB05W0	BC01W0	0.581394
EB05W0	BC02D0	0.199517
EB05W0	BC02W0	0.167888
EB05W0	BC03D0	0.210268
EB05W0	BC03W0	0.0507847
EB05W0	CD03D0	0.251139
EB05W0	CD03D1	0.24914
EB05W0	CD03W0	0.56842
EB05W0	CD03W1	0.540577
EB05W0	CD04D0	0.243397
EB05W0	CD04W0	0.305414
EB05W0	EA01D0	0.240584
EB05W0	EA01W0	0.166518
EB05W0	EB01D0	0.115255
EB05W0	EB01D1	0.157207
EB05W0	EB01W0	0.96363
EB05W0	EB02D0	0.318994
EB05W0	EB02D1	0.238035
EB05W0	EB02D2	0.250769
EB05W0	EB02W0	0.852211
EB05W0	EB02W1	0.442277
EB05W0	EB03D0	0.302368
EB05W0	EB03W0	0.56554
EB05W0	EB04D0	0.195254
EB05W0	EB04W0	0.826619
EB05W0	EB05D0	0.149671
EB05W0	EB05D1	0.0557561
EB06D0	BB01D0	0.492738
EB06D0	BB01W0	0.187623
EB06D0	BC01D0	0.392654
EB06D0	BC01W0	0.0431325
EB06D0	BC02D0	0.319444
EB06D0	BC02W0	0.0286324
EB06D0	BC03D0	0.30216
EB06D0	BC03W0	0.0142309
EB06D0	CD03D0	0.400431
EB06D0	CD03D1	0.358225
EB06D0	CD03W0	0.0366051
EB06D0	CD03W1	0.0493328
EB06D0	CD04D0	0.351931
EB06D0	CD04W0	0.0336633
EB06D0	EA01D0	0.499661
EB06D0	EA01W0	0.696179
EB06D0	EB01D0	0.790949
EB06D0	EB01D1	0.885993
EB06D0	EB01W0	0.0934527
EB06D0	EB02D0	0.578662
EB06D0	EB02D1	0.431231
EB06D0	EB02D2	0.404884
EB06D0	EB02W0	0.246929
EB06D0	EB02W1	0.674805
EB06D0	EB03D0	0.454904
EB06D0	EB03W0	0.0339671
EB06D0	EB04D0	0.373404
EB06D0	EB04W0	0.0823441
EB06D0	EB05D0	0.428271
EB06D0	EB05D1	0.84927
EB06D0	EB05W0	0.107285
EB06D1	BB01D0	0.164892
EB06D1	BB01W0	0.114143
EB06D1	BC01D0	0.134154
EB06D1	BC01W0	0.0508002
EB06D1	BC02D0	0.125134
EB06D1	BC02W0	0.0561837
EB06D1	BC03D0	0.127748
EB06D1	BC03W0	0.0568362
EB06D1	CD03D0	0.140738
EB06D1	CD03D1	0.13788
EB06D1	CD03W0	0.0565588
EB06D1	CD03W1	0.0614129
EB06D1	CD04D0	0.157972
EB06D1	CD04W0	0.0393843
EB06D1	EA01D0	0.195196
EB06D1	EA01W0	0.88938
EB06D1	EB01D0	0.667672
EB06D1	EB01D1	0.954976
EB06D1	EB01W0	0.0885922
EB06D1	EB02D0	0.256121
EB06D1	EB02D1	0.19624
EB06D1	EB02D2	0.187797
EB06D1	EB02W0	0.227573
EB06D1	EB02W1	0.806566
EB06D1	EB03D0	0.199342
EB06D1	EB03W0	0.078359
EB06D1	EB04D0	0.187664
EB06D1	EB04W0	0.0736898
EB06D1	EB05D0	0.148576
EB06D1	EB05D1	0.974483
EB06D1	EB05W0	0.0947807
EB06D1	EB06D0	0.847881
EB06W0	BB01D0	0.162618
EB06W0	BB01W0	0.706754
EB06W0	BC01D0	0.134337
EB06W0	BC01W0	0.499727
EB06W0	BC02D0	0.118424
EB06W0	BC02W0	0.164693
EB06W0	BC03D0	0.118227
EB06W0	BC03W0	0.0738081
EB06W0	CD03D0	0.139485
EB06W0	CD03D1	0.140673
EB06W0	CD03W0	0.463211
EB06W0	CD03W1	0.451112
EB06W0	CD04D0	0.146007
EB06W0	CD04W0	0.266231
EB06W0	EA01D0	0.120027
EB06W0	EA01W0	0.174636
EB06W0	EB01D0	0.0550781
EB06W0	EB01D1	0.112951
EB06W0	EB01W0	0.840422
EB06W0	EB02D0	0.174775
EB06W0	EB02D1	0.137593
EB06W0	EB02D2	0.148495
EB06W0	EB02W0	0.695544
EB06W0	EB02W1	0.363331
EB06W0	EB03D0	0.165431
EB06W0	EB03W0	0.579091
EB06W0	EB04D0	0.119134
EB06W0	EB04W0	0.739158
EB06W0	EB05D0	0.0689737
EB06W0	EB05D1	0.0497281
EB06W0	EB05W0	0.814436
EB06W0	EB06D0	0.0537217
EB06W0	EB06D1	0.0783635
IA01D0	BB01D0	0.827877
IA01D0	BB01W0	0.387258
IA01D0	BC01D0	0.717252
IA01D0	BC01W0	0.177913
IA01D0	BC02D0	0.70734
IA01D0	BC02W0	0.0731865
IA01D0	BC03D0	0.648833
IA01D0	BC03W0	0.0378156
IA01D0	CD03D0	0.679952
IA01D0	CD03D1	0.739787
IA01D0	CD03W0	0.154982
IA01D0	CD03W1	0.173956
IA01D0	CD04D0	0.728751
IA01D0	CD04W0	0.401804
IA01D0	EA01D0	0.888794
IA01D0	EA01W0	0.0364233
IA01D0	EB01D0	0.65949
IA01D0	EB01D1	0.292426
IA01D0	EB01W0	0.208217
IA01D0	EB02D0	0.787621
IA01D0	EB02D1	0.812826
IA01D0	EB02D2	0.796602
IA01D0	EB02W0	0.415116
IA01D0	EB02W1	0.225861
IA01D0	EB03D0	0.859988
IA01D0	EB03W0	0.0574366
IA01D0	EB04D0	0.729335
IA01D0	EB04W0	0.191949
IA01D0	EB05D0	0.812368
IA01D0	EB05D1	0.162294
IA01D0	EB05W0	0.231576
IA01D0	EB06D0	0.464334
IA01D0	EB06D1	0.16909
IA01D0	EB06W0	0.11606
IA01W0	BB01D0	0.208098
IA01W0	BB01W0	0.740922
IA01W0	BC01D0	0.167511
IA01W0	BC01W0	0.485382
IA01W0	BC02D0	0.149355
IA01W0	BC02W0	0.199302
IA01W0	BC03D0	0.151916
IA01W0	BC03W0	0.0828124
IA01W0	CD03D0	0.173778
IA01W0	CD03D1	0.177108
IA01W0	CD03W0	0.439402
IA01W0	CD03W1	0.441631
IA01W0	CD04D0	0.179056
IA01W0	CD04W0	0.255816
IA01W0	EA01D0	0.180916
IA01W0	EA01W0	0.159074
IA01W0	EB01D0	0.0891723
IA01W0	EB01D1	0.139193
IA01W0	EB01W0	0.803909
IA01W0	EB02D0	0.235574
IA01W0	EB02D1	0.182357
IA01W0	EB02D2	0.193413
IA01W0	EB02W0	0.702591
IA01W0	EB02W1	0.364287
IA01W0	EB03D0	0.208669
IA01W0	EB03W0	0.542895
IA01W0	EB04D0	0.152344
IA01W0	EB04W0	0.70354
IA01W0	EB05D0	0.106629
IA01W0	EB05D1	0.0704866
IA01W0	EB05W0	0.77833
IA01W0	EB06D0	0.0954384
IA01W0	EB06D1	0.10003
IA01W0	EB06W0	0.918962
IA01W0	IA01D0	0.186566
IA02D0	BB01D0	0.830184
IA02D0	BB01W0	0.402547
IA02D0	BC01D0	0.721661
IA02D0	BC01W0	0.184768
IA02D0	BC02D0	0.703558
IA02D0	BC02W0	0.0729379
IA02D0	BC03D0	0.646773
IA02D0	BC03W0	0.0369676
IA02D0	CD03D0	0.675925
IA02D0	CD03D1	0.74389
IA02D0	CD03W0	0.161707
IA02D0	CD03W1	0.181144
IA02D0	CD04D0	0.735303
IA02D0	CD04W0	0.412766
IA02D0	EA01D0	0.894653
IA02D0	EA01W0	0.0342861
IA02D0	EB01D0	0.661996
IA02D0	EB01D1	0.290842
IA02D0	EB01W0	0.220084
IA02D0	EB02D0	0.790695
IA02D0	EB02D1	0.819531
IA02D0	EB02D2	0.806954
IA02D0	EB02W0	0.423207
IA02D0	EB02W1	0.228778
IA02D0	EB03D0	0.864735
IA02D0	EB03W0	0.0587204
IA02D0	EB04D0	0.729658
IA02D0	EB04W0	0.201913
IA02D0	EB05D0	0.810124
IA02D0	EB05D1	0.15906
IA02D0	EB05W0	0.244733
IA02D0	EB06D0	0.45404
IA02D0	EB06D1	0.166871
IA02D0	EB06W0	0.123762
IA02D0	IA01D0	0.968945
IA02D0	IA01W0	0.193724
IA02W0	BB01D0	0.292413
IA02W0	BB01W0	0.701486
IA02W0	BC01D0	0.284969
IA02W0	BC01W0	0.475256
IA02W0	BC02D0	0.330224
IA02W0	BC02W0	0.22855
IA02W0	BC03D0	0.292299
IA02W0	BC03W0	0.120453
IA02W0	CD03D0	0.329589
IA02W0	CD03D1	0.242699
IA02W0	CD03W0	0.453339
IA02W0	CD03W1	0.459655
IA02W0	CD04D0	0.217666
IA02W0	CD04W0	0.2522
IA02W0	EA01D0	0.311506
IA02W0	EA01W0	0.414608
IA02W0	EB01D0	0.238837
IA02W0	EB01D1	0.329608
IA02W0	EB01W0	0.686102
IA02W0	EB02D0	0.298965
IA02W0	EB02D1	0.213192
IA02W0	EB02D2	0.225082
IA02W0	EB02W0	0.865608
IA02W0	EB02W1	0.660785
IA02W0	EB03D0	0.260723
IA02W0	EB03W0	0.423773
IA02W0	EB04D0	0.178882
IA02W0	EB04W0	0.61176
IA02W0	EB05D0	0.140111
IA02W0	EB05D1	0.258362
IA02W0	EB05W0	0.68482
IA02W0	EB06D0	0.274748
IA02W0	EB06D1	0.293863
IA02W0	EB06W0	0.588497
IA02W0	IA01D0	0.416459
IA02W0	IA01W0	0.635175
IA02W0	IA02D0	0.41543
IA03D0	BB01D0	0.837465
IA03D0	BB01W0	0.407974
IA03D0	BC01D0	0.723626
IA03D0	BC01W0	0.188362
IA03D0	BC02D0	0.702235
IA03D0	BC02W0	0.0678372
IA03D0	BC03D0	0.652533
IA03D0	BC03W0	0.0304875
IA03D0	CD03D0	0.678823
IA03D0	CD03D1	0.75636
IA03D0	CD03W0	0.164925
IA03D0	CD03W1	0.183933
IA03D0	CD04D0	0.745544
IA03D0	CD04W0	0.415069
IA03D0	EA01D0	0.908827
IA03D0	EA01W0	0.031968
IA03D0	EB01D0	0.666545
IA03D0	EB01D1	0.293382
IA03D0	EB01W0	0.220607
IA03D0	EB02D0	0.796255
IA03D0	EB02D1	0.830971
IA03D0	EB02D2	0.824832
IA03D0	EB02W0	0.41963
IA03D0	EB02W1	0.22648
IA03D0	EB03D0	0.874534
IA03D0	EB03W0	0.0604886
IA03D0	EB04D0	0.736882
IA03D0	EB04W0	0.204272
IA03D0	EB05D0	0.816528
IA03D0	EB05D1	0.155897
IA03D0	EB05W0	0.245603
IA03D0	EB06D0	0.452655
IA03D0	EB06D1	0.168195
IA03D0	EB06W0	0.124091
IA03D0	IA01D0	0.960006
IA03D0	IA01W0	0.19379
IA03D0	IA02D0	0.962482
IA03D0	IA02W0	0.402057
IA03W0	BB01D0	0.173725
IA03W0	BB01W0	0.547145
IA03W0	BC01D0	0.198675
IA03W0	BC01W0	0.470672
IA03W0	BC02D0	0.249143
IA03W0	BC02W0	0.293984
IA03W0	BC03D0	0.221314
IA03W0	BC03W0	0.195709
IA03W0	CD03D0	0.235833
IA03W0	CD03D1	0.177253
IA03W0	CD03W0	0.46507
IA03W0	CD03W1	0.471507
IA03W0	CD04D0	0.143019
IA03W0	CD04W0	0.229844
IA03W0	EA01D0	0.2277
IA03W0	EA01W0	0.455348
IA03W0	EB01D0	0.225849
IA03W0	EB01D1	0.350419
IA03W0	EB01W0	0.594376
IA03W0	EB02D0	0.189401
IA03W0	EB02D1	0.16138
IA03W0	EB02D2	0.165587
IA03W0	EB02W0	0.740944
IA03W0	EB02W1	0.605896
IA03W0	EB03D0	0.169955
IA03W0	EB03W0	0.576702
IA03W0	EB04D0	0.153001
IA03W0	EB04W0	0.558372
IA03W0	EB05D0	0.0797044
IA03W0	EB05D1	0.291262
IA03W0	EB05W0	0.554707
IA03W0	EB06D0	0.283282
IA03W0	EB06D1	0.344075
IA03W0	EB06W0	0.553122
IA03W0	IA01D0	0.298631
IA03W0	IA01W0	0.625455
IA03W0	IA02D0	0.294827
IA03W0	IA02W0	0.823269
IA03W0	IA03D0	0.284254
IA04D0	BB01D0	0.771266
IA04D0	BB01W0	0.374124
IA04D0	BC01D0	0.629067
IA04D0	BC01W0	0.176288
IA04D0	BC02D0	0.656766
IA04D0	BC02W0	0.0897941
IA04D0	BC03D0	0.569875
IA04D0	BC03W0	0.0565092
IA04D0	CD03D0	0.69974
IA04D0	CD03D1	0.658199
IA04D0	CD03W0	0.152106
IA04D0	CD03W1	0.171172
IA04D0	CD04D0	0.644888
IA04D0	CD04W0	0.297527
IA04D0	EA01D0	0.809693
IA04D0	EA01W0	0.021814
IA04D0	EB01D0	0.539607
IA04D0	EB01D1	0.269728
IA04D0	EB01W0	0.203263
IA04D0	EB02D0	0.697895
IA04D0	EB02D1	0.701704
IA04D0	EB02D2	0.683712
IA04D0	EB02W0	0.369444
IA04D0	EB02W1	0.193728
IA04D0	EB03D0	0.74985
IA04D0	EB03W0	0.054934
IA04D0	EB04D0	0.599919
IA04D0	EB04W0	0.186501
IA04D0	EB05D0	0.777248
IA04D0	EB05D1	0.151857
IA04D0	EB05W0	0.225861
IA04D0	EB06D0	0.42191
IA04D0	EB06D1	0.15688
IA04D0	EB06W0	0.112398
IA04D0	IA01D0	0.800419
IA04D0	IA01W0	0.172729
IA04D0	IA02D0	0.797386
IA04D0	IA02W0	0.333112
IA04D0	IA03D0	0.806341
IA04D0	IA03W0	0.237222
IA04W0	BB01D0	0.0278169
IA04W0	BB01W0	0.321528
IA04W0	BC01D0	0.0648265
IA04W0	BC01W0	0.331408
IA04W0	BC02D0	0.120122
IA04W0	BC02W0	0.267682
IA04W0	BC03D0	0.148417
IA04W0	BC03W0	0.257971
IA04W0	CD03D0	0.0714159
IA04W0	CD03D1	0.0739903
IA04W0	CD03W0	0.31227
IA04W0	CD03W1	0.309133
IA04W0	CD04D0	0.0816704
IA04W0	CD04W0	0.178332
IA04W0	EA01D0	0.03963
IA04W0	EA01W0	0.116811
IA04W0	EB01D0	0.00175315
IA04W0	EB01D1	0.0602235
IA04W0	EB01W0	0.419053
IA04W0	EB02D0	0.0258956
IA04W0	EB02D1	0.0369664
IA04W0	EB02D2	0.0374646
IA04W0	EB02W0	0.354908
IA04W0	EB02W1	0.187081
IA04W0	EB03D0	0.0361978
IA04W0	EB03W0	0.6908
IA04W0	EB04D0	0.0362767
IA04W0	EB04W0	0.635568
IA04W0	EB05D1	0.0232794
IA04W0	EB05W0	0.382271
IA04W0	EB06D0	0.0053016
IA04W0	EB06D1	0.05246
IA04W0	EB06W0	0.400908
IA04W0	IA01D0	0.0284566
IA04W0	IA01W0	0.38577
IA04W0	IA02D0	0.0317309
IA04W0	IA02W0	0.299771
IA04W0	IA03D0	0.0313003
IA04W0	IA03W0	0.35829
IA04W0	IA04D0	0.0317521
IA05D0	BB01D0	0.698481
IA05D0	BB01W0	0.389028
IA05D0	BC01D0	0.668648
IA05D0	BC01W0	0.200605
IA05D0	BC02D0	0.637112
IA05D0	BC02W0	0.0907417
IA05D0	BC03D0	0.621644
IA05D0	BC03W0	0.05135
IA05D0	CD03D0	0.630577
IA05D0	CD03D1	0.720552
IA05D0	CD03W0	0.176595
IA05D0	CD03W1	0.187414
IA05D0	CD04D0	0.737586
IA05D0	CD04W0	0.374717
IA05D0	EA01D0	0.868562
IA05D0	EA01W0	0.0384054
IA05D0	EB01D0	0.577819
IA05D0	EB01D1	0.326408
IA05D0	EB01W0	0.212141
IA05D0	EB02D0	0.692401
IA05D0	EB02D1	0.75876
IA05D0	EB02D2	0.750364
IA05D0	EB02W0	0.408378
IA05D0	EB02W1	0.222951
IA05D0	EB03D0	0.78167
IA05D0	EB03W0	0.061101
IA05D0	EB04D0	0.68411
IA05D0	EB04W0	0.205549
IA05D0	EB05D0	0.669727
IA05D0	EB05D1	0.21115
IA05D0	EB05W0	0.240877
IA05D0	EB06D0	0.453158
IA05D0	EB06D1	0.206077
IA05D0	EB06W0	0.123465
IA05D0	IA01D0	0.849704
IA05D0	IA01W0	0.193124
IA05D0	IA02D0	0.844158
IA05D0	IA02W0	0.404336
IA05D0	IA03D0	0.858234
IA05D0	IA03W0	0.30694
IA05D0	IA04D0	0.798584
IA05D0	IA04W0	0.0463752
IA05W0	BB01D0	0.0529285
IA05W0	BB01W0	0.320844
IA05W0	BC01D0	0.0782762
IA05W0	BC01W0	0.305167
IA05W0	BC02D0	0.140367
IA05W0	BC02W0	0.282271
IA05W0	BC03D0	0.163997
IA05W0	BC03W0	0.277945
IA05W0	CD03D0	0.0921322
IA05W0	CD03D1	0.0914268
IA05W0	CD03W0	0.289135
IA05W0	CD03W1	0.291927
IA05W0	CD04D0	0.101003
IA05W0	CD04W0	0.176197
IA05W0	EA01D0	0.0589503
IA05W0	EA01W0	0.0912162
IA05W0	EB01D0	0.0159026
IA05W0	EB01D1	0.0687956
IA05W0	EB01W0	0.372715
IA05W0	EB02D0	0.0515623
IA05W0	EB02D1	0.0560214
IA05W0	EB02D2	0.055168
IA05W0	EB02W0	0.337176
IA05W0	EB02W1	0.176206
IA05W0	EB03D0	0.0614504
IA05W0	EB03W0	0.619339
IA05W0	EB04D0	0.0527014
IA05W0	EB04W0	0.58326
IA05W0	EB05D0	0.00824163
IA05W0	EB05D1	0.029404
IA05W0	EB05W0	0.361919
IA05W0	EB06D0	0.0190265
IA05W0	EB06D1	0.0624845
IA05W0	EB06W0	0.35578
IA05W0	IA01D0	0.0491835
IA05W0	IA01W0	0.365809
IA05W0	IA02D0	0.0527248
IA05W0	IA02W0	0.292578
IA05W0	IA03D0	0.0535635
IA05W0	IA03W0	0.31832
IA05W0	IA04D0	0.0510711
IA05W0	IA04W0	0.971688
IA05W0	IA05D0	0.0646659
IA06D0	BB01D0	0.754056
IA06D0	BB01W0	0.357024
IA06D0	BC01D0	0.65996
IA06D0	BC01W0	0.150583
IA06D0	BC02D0	0.64061
IA06D0	BC02W0	0.0663416
IA06D0	BC03D0	0.604055
IA06D0	BC03W0	0.0344474
IA06D0	CD03D0	0.630889
IA06D0	CD03D1	0.69508
IA06D0	CD03W0	0.13076
IA06D0	CD03W1	0.14665
IA06D0	CD04D0	0.712479
IA06D0	CD04W0	0.351633
IA06D0	EA01D0	0.881554
IA06D0	EA01W0	0.0277416
IA06D0	EB01D0	0.61657
IA06D0	EB01D1	0.346245
IA06D0	EB01W0	0.193508
IA06D0	EB02D0	0.735591
IA06D0	EB02D1	0.76765
IA06D0	EB02D2	0.7501
IA06D0	EB02W0	0.36516
IA06D0	EB02W1	0.195628
IA06D0	EB03D0	0.796834
IA06D0	EB03W0	0.0488185
IA06D0	EB04D0	0.688524
IA06D0	EB04W0	0.176331
IA06D0	EB05D0	0.739364
IA06D0	EB05D1	0.234524
IA06D0	EB05W0	0.214776
IA06D0	EB06D0	0.47453
IA06D0	EB06D1	0.219472
IA06D0	EB06W0	0.107926
IA06D0	IA01D0	0.877704
IA06D0	IA01W0	0.186517
IA06D0	IA02D0	0.874537
IA06D0	IA02W0	0.353964
IA06D0	IA03D0	0.887245
IA06D0	IA03W0	0.274798
IA06D0	IA04D0	0.794355
IA06D0	IA04W0	0.0339758
IA06D0	IA05D0	0.898308
IA06D0	IA05W0	0.0509371
IA06W0	BB01D0	0.105181
IA06W0	BB01W0	0.425373
IA06W0	BC01D0	0.123993
IA06W0	BC01W0	0.358472
IA06W0	BC02D0	0.16839
IA06W0	BC02W0	0.27266
IA06W0	BC03D0	0.197341
IA06W0	BC03W0	0.246795
IA06W0	CD03D0	0.13202
IA06W0	CD03D1	0.134749
IA06W0	CD03W0	0.349034
IA06W0	CD03W1	0.350811
IA06W0	CD04D0	0.141759
IA06W0	CD04W0	0.205332
IA06W0	EA01D0	0.104496
IA06W0	EA01W0	0.10766
IA06W0	EB01D0	0.0373702
IA06W0	EB01D1	0.0911954
IA06W0	EB01W0	0.465652
IA06W0	EB02D0	0.106197
IA06W0	EB02D1	0.0938891
IA06W0	EB02D2	0.0959483
IA06W0	EB02W0	0.432955
IA06W0	EB02W1	0.223674
IA06W0	EB03D0	0.108748
IA06W0	EB03W0	0.66419
IA06W0	EB04D0	0.0840545
IA06W0	EB04W0	0.665199
IA06W0	EB05D0	0.0363856
IA06W0	EB05D1	0.0360807
IA06W0	EB05W0	0.457205
IA06W0	EB06D0	0.040865
IA06W0	EB06D1	0.0715906
IA06W0	EB06W0	0.430998
IA06W0	IA01D0	0.0901276
IA06W0	IA01W0	0.427933
IA06W0	IA02D0	0.0947876
IA06W0	IA02W0	0.364611
IA06W0	IA03D0	0.0968261
IA06W0	IA03W0	0.375641
IA06W0	IA04D0	0.0920887
IA06W0	IA04W0	0.974015
IA06W0	IA05D0	0.112638
IA06W0	IA05W0	0.974746
IA06W0	IA06D0	0.0957219
IA07D0	BB01D0	0.792609
IA07D0	BB01W0	0.450638
IA07D0	BC01D0	0.704945
IA07D0	BC01W0	0.187921
IA07D0	BC02D0	0.632558
IA07D0	BC02W0	0.0709943
IA07D0	BC03D0	0.624964
IA07D0	BC03W0	0.0274263
IA07D0	CD03D0	0.6827
IA07D0	CD03D1	0.711865
IA07D0	CD03W0	0.159331
IA07D0	CD03W1	0.176826
IA07D0	CD04D0	0.704033
IA07D0	CD04W0	0.291179
IA07D0	EA01D0	0.926767
IA07D0	EA01W0	0.0238357
IA07D0	EB01D0	0.597989
IA07D0	EB01D1	0.33155
IA07D0	EB01W0	0.253829
IA07D0	EB02D0	0.810876
IA07D0	EB02D1	0.770957
IA07D0	EB02D2	0.755769
IA07D0	EB02W0	0.437524
IA07D0	EB02W1	0.228791
IA07D0	EB03D0	0.836888
IA07D0	EB03W0	0.0665072
IA07D0	EB04D0	0.638938
IA07D0	EB04W0	0.234486
IA07D0	EB05D0	0.727292
IA07D0	EB05D1	0.194425
IA07D0	EB05W0	0.284043
IA07D0	EB06D0	0.480779
IA07D0	EB06D1	0.194523
IA07D0	EB06W0	0.142976
IA07D0	IA01D0	0.893683
IA07D0	IA01W0	0.213405
IA07D0	IA02D0	0.892002
IA07D0	IA02W0	0.382598
IA07D0	IA03D0	0.899981
IA07D0	IA03W0	0.266363
IA07D0	IA04D0	0.843467
IA07D0	IA04W0	0.0380118
IA07D0	IA05D0	0.922582
IA07D0	IA05W0	0.0587504
IA07D0	IA06D0	0.921266
IA07D0	IA06W0	0.112093
IA07W0	BB01D0	0.118652
IA07W0	BB01W0	0.455825
IA07W0	BC01D0	0.137571
IA07W0	BC01W0	0.371601
IA07W0	BC02D0	0.17647
IA07W0	BC02W0	0.272625
IA07W0	BC03D0	0.207187
IA07W0	BC03W0	0.237981
IA07W0	CD03D0	0.143327
IA07W0	CD03D1	0.144353
IA07W0	CD03W0	0.358894
IA07W0	CD03W1	0.358969
IA07W0	CD04D0	0.145889
IA07W0	CD04W0	0.209373
IA07W0	EA01D0	0.118075
IA07W0	EA01W0	0.105511
IA07W0	EB01D0	0.0418261
IA07W0	EB01D1	0.0893129
IA07W0	EB01W0	0.49221
IA07W0	EB02D0	0.125829
IA07W0	EB02D1	0.107877
IA07W0	EB02D2	0.111183
IA07W0	EB02W0	0.461282
IA07W0	EB02W1	0.239177
IA07W0	EB03D0	0.125107
IA07W0	EB03W0	0.668838
IA07W0	EB04D0	0.0923608
IA07W0	EB04W0	0.685949
IA07W0	EB05D0	0.0445375
IA07W0	EB05D1	0.0311458
IA07W0	EB05W0	0.484086
IA07W0	EB06D0	0.0423175
IA07W0	EB06D1	0.0667174
IA07W0	EB06W0	0.447862
IA07W0	IA01D0	0.103999
IA07W0	IA01W0	0.451674
IA07W0	IA02D0	0.109718
IA07W0	IA02W0	0.387206
IA07W0	IA03D0	0.111349
IA07W0	IA03W0	0.386713
IA07W0	IA04D0	0.105206
IA07W0	IA04W0	0.954732
IA07W0	IA05D0	0.124613
IA07W0	IA05W0	0.956496
IA07W0	IA06D0	0.104048
IA07W0	IA06W0	0.982194
IA07W0	IA07D0	0.130075
IA08D0	BB01D0	0.736612
IA08D0	BB01W0	0.379206
IA08D0	BC01D0	0.651087
IA08D0	BC01W0	0.183438
IA08D0	BC02D0	0.637494
IA08D0	BC02W0	0.0846791
IA08D0	BC03D0	0.604946
IA08D0	BC03W0	0.0505254
IA08D0	CD03D0	0.629991
IA08D0	CD03D1	0.687651
IA08D0	CD03W0	0.158714
IA08D0	CD03W1	0.177433
IA08D0	CD04D0	0.704721
IA08D0	CD04W0	0.357357
IA08D0	EA01D0	0.88737
IA08D0	EA01W0	0.0337251
IA08D0	EB01D0	0.609874
IA08D0	EB01D1	0.320992
IA08D0	EB01W0	0.212095
IA08D0	EB02D0	0.721493
IA08D0	EB02D1	0.768355
IA08D0	EB02D2	0.750931
IA08D0	EB02W0	0.400895
IA08D0	EB02W1	0.219186
IA08D0	EB03D0	0.784782
IA08D0	EB03W0	0.0366281
IA08D0	EB04D0	0.670714
IA08D0	EB04W0	0.196179
IA08D0	EB05D0	0.714281
IA08D0	EB05D1	0.208289
IA08D0	EB05W0	0.237164
IA08D0	EB06D0	0.478993
IA08D0	EB06D1	0.198416
IA08D0	EB06W0	0.125104
IA08D0	IA01D0	0.874904
IA08D0	IA01W0	0.192926
IA08D0	IA02D0	0.867788
IA08D0	IA02W0	0.420244
IA08D0	IA03D0	0.88202
IA08D0	IA03W0	0.294838
IA08D0	IA04D0	0.810801
IA08D0	IA04W0	0.0292051
IA08D0	IA05D0	0.942658
IA08D0	IA05W0	0.0501589
IA08D0	IA06D0	0.912469
IA08D0	IA06W0	0.0935739
IA08D0	IA07D0	0.927347
IA08D0	IA07W0	0.105412
IA08W0	BB01D0	0.0125281
IA08W0	BB01W0	0.274597
IA08W0	BC01D0	0.0552631
IA08W0	BC01W0	0.315326
IA08W0	BC02D0	0.125143
IA08W0	BC02W0	0.287161
IA08W0	BC03D0	0.157437
IA08W0	BC03W0	0.288655
IA08W0	CD03D0	0.0633656
IA08W0	CD03D1	0.0630803
IA08W0	CD03W0	0.291052
IA08W0	CD03W1	0.287363
IA08W0	CD04D0	0.0719805
IA08W0	CD04W0	0.168005
IA08W0	EA01D0	0.0265151
IA08W0	EA01W0	0.106698
IA08W0	EB01D1	0.0497922
IA08W0	EB01W0	0.378279
IA08W0	EB02D0	0.00673252
IA08W0	EB02D1	0.0233786
IA08W0	EB02D2	0.0218179
IA08W0	EB02W0	0.30596
IA08W0	EB02W1	0.163943
IA08W0	EB03D0	0.0197503
IA08W0	EB03W0	0.662884
IA08W0	EB04D0	0.0235816
IA08W0	EB04W0	0.601658
IA08W0	EB05D1	0.0188696
IA08W0	EB05W0	0.34141
IA08W0	EB06D1	0.0461629
IA08W0	EB06W0	0.362116
IA08W0	IA01D0	0.0128425
IA08W0	IA01W0	0.339884
IA08W0	IA02D0	0.016044
IA08W0	IA02W0	0.260267
IA08W0	IA03D0	0.0161832
IA08W0	IA03W0	0.316017
IA08W0	IA04D0	0.0182295
IA08W0	IA04W0	0.986697
IA08W0	IA05D0	0.0316948
IA08W0	IA05W0	0.969322
IA08W0	IA06D0	0.01967
IA08W0	IA06W0	0.960521
IA08W0	IA07D0	0.0212204
IA08W0	IA07W0	0.940873
IA08W0	IA08D0	0.0151922
IA09D0	BB01D0	0.707402
IA09D0	BB01W0	0.394623
IA09D0	BC01D0	0.673386
IA09D0	BC01W0	0.192623
IA09D0	BC02D0	0.62962
IA09D0	BC02W0	0.0935228
IA09D0	BC03D0	0.619202
IA09D0	BC03W0	0.0551058
IA09D0	CD03D0	0.652107
IA09D0	CD03D1	0.705535
IA09D0	CD03W0	0.168266
IA09D0	CD03W1	0.182595
IA09D0	CD04D0	0.716368
IA09D0	CD04W0	0.323301
IA09D0	EA01D0	0.872938
IA09D0	EA01W0	0.0370908
IA09D0	EB01D0	0.566889
IA09D0	EB01D1	0.343809
IA09D0	EB01W0	0.216789
IA09D0	EB02D0	0.71551
IA09D0	EB02D1	0.7361
IA09D0	EB02D2	0.724336
IA09D0	EB02W0	0.410209
IA09D0	EB02W1	0.22155
IA09D0	EB03D0	0.77363
IA09D0	EB03W0	0.0689432
IA09D0	EB04D0	0.655988
IA09D0	EB04W0	0.204388
IA09D0	EB05D0	0.652781
IA09D0	EB05D1	0.221156
IA09D0	EB05W0	0.239754
IA09D0	EB06D0	0.477169
IA09D0	EB06D1	0.216884
IA09D0	EB06W0	0.123941
IA09D0	IA01D0	0.852809
IA09D0	IA01W0	0.204505
IA09D0	IA02D0	0.85287
IA09D0	IA02W0	0.39789
IA09D0	IA03D0	0.856576
IA09D0	IA03W0	0.310249
IA09D0	IA04D0	0.803259
IA09D0	IA04W0	0.046354
IA09D0	IA05D0	0.972094
IA09D0	IA05W0	0.0639669
IA09D0	IA06D0	0.904292
IA09D0	IA06W0	0.11042
IA09D0	IA07D0	0.930681
IA09D0	IA07W0	0.121866
IA09D0	IA08D0	0.940848
IA09D0	IA08W0	0.0308581
IA09W0	BB01D0	0.058697
IA09W0	BB01W0	0.340593
IA09W0	BC01D0	0.0919651
IA09W0	BC01W0	0.326944
IA09W0	BC02D0	0.151404
IA09W0	BC02W0	0.272596
IA09W0	BC03D0	0.17839
IA09W0	BC03W0	0.264579
IA09W0	CD03D0	0.102303
IA09W0	CD03D1	0.102173
IA09W0	CD03W0	0.309865
IA09W0	CD03W1	0.31288
IA09W0	CD04D0	0.104692
IA09W0	CD04W0	0.179845
IA09W0	EA01D0	0.0717814
IA09W0	EA01W0	0.100776
IA09W0	EB01D0	0.0161768
IA09W0	EB01D1	0.0662055
IA09W0	EB01W0	0.401594
IA09W0	EB02D0	0.0601251
IA09W0	EB02D1	0.0617158
IA09W0	EB02D2	0.0609396
IA09W0	EB02W0	0.360035
IA09W0	EB02W1	0.188984
IA09W0	EB03D0	0.066542
IA09W0	EB03W0	0.657166
IA09W0	EB04D0	0.0535177
IA09W0	EB04W0	0.618221
IA09W0	EB05D0	0.0101529
IA09W0	EB05D1	0.0248503
IA09W0	EB05W0	0.37847
IA09W0	EB06D0	0.019529
IA09W0	EB06D1	0.0566209
IA09W0	EB06W0	0.383756
IA09W0	IA01D0	0.0563264
IA09W0	IA01W0	0.383361
IA09W0	IA02D0	0.0608787
IA09W0	IA02W0	0.307152
IA09W0	IA03D0	0.0601289
IA09W0	IA03W0	0.342399
IA09W0	IA04D0	0.0582006
IA09W0	IA04W0	0.976999
IA09W0	IA05D0	0.0729426
IA09W0	IA05W0	0.973926
IA09W0	IA06D0	0.0573329
IA09W0	IA06W0	0.973085
IA09W0	IA07D0	0.0697616
IA09W0	IA07W0	0.958231
IA09W0	IA08D0	0.0554757
IA09W0	IA08W0	0.970651
IA09W0	IA09D0	0.0718164
IA10D0	BB01D0	0.700867
IA10D0	BB01W0	0.425704
IA10D0	BC01D0	0.680901
IA10D0	BC01W0	0.247506
IA10D0	BC02D0	0.685265
IA10D0	BC02W0	0.153111
IA10D0	BC03D0	0.641482
IA10D0	BC03W0	0.116881
IA10D0	CD03D0	0.640367
IA10D0	CD03D1	0.645453
IA10D0	CD03W0	0.218471
IA10D0	CD03W1	0.240168
IA10D0	CD04D0	0.617234
IA10D0	CD04W0	0.322506
IA10D0	EA01D0	0.750689
IA10D0	EA01W0	0.0800432
IA10D0	EB01D0	0.480559
IA10D0	EB01D1	0.29037
IA10D0	EB01W0	0.267914
IA10D0	EB02D0	0.686572
IA10D0	EB02D1	0.655942
IA10D0	EB02D2	0.652724
IA10D0	EB02W0	0.518303
IA10D0	EB02W1	0.29361
IA10D0	EB03D0	0.71151
IA10D0	EB03W0	0.129115
IA10D0	EB04D0	0.587026
IA10D0	EB04W0	0.250375
IA10D0	EB05D0	0.57441
IA10D0	EB05D1	0.157759
IA10D0	EB05W0	0.284726
IA10D0	EB06D0	0.381063
IA10D0	EB06D1	0.170816
IA10D0	EB06W0	0.171547
IA10D0	IA01D0	0.844125
IA10D0	IA01W0	0.223468
IA10D0	IA02D0	0.852096
IA10D0	IA02W0	0.541463
IA10D0	IA03D0	0.832173
IA10D0	IA03W0	0.4148
IA10D0	IA04D0	0.688792
IA10D0	IA04W0	0.0816205
IA10D0	IA05D0	0.797453
IA10D0	IA05W0	0.0944448
IA10D0	IA06D0	0.806276
IA10D0	IA06W0	0.13661
IA10D0	IA07D0	0.804454
IA10D0	IA07W0	0.152909
IA10D0	IA08D0	0.799682
IA10D0	IA08W0	0.0649626
IA10D0	IA09D0	0.80387
IA10D0	IA09W0	0.106128
IA11D0	BB01D0	0.74827
IA11D0	BB01W0	0.325738
IA11D0	BC01D0	0.578313
IA11D0	BC01W0	0.138375
IA11D0	BC02D0	0.597105
IA11D0	BC02W0	0.0634801
IA11D0	BC03D0	0.544262
IA11D0	BC03W0	0.0429121
IA11D0	CD03D0	0.552561
IA11D0	CD03D1	0.629578
IA11D0	CD03W0	0.119046
IA11D0	CD03W1	0.133222
IA11D0	CD04D0	0.633827
IA11D0	CD04W0	0.390648
IA11D0	EA01D0	0.820261
IA11D0	EA01W0	0.0172228
IA11D0	EB01D0	0.632916
IA11D0	EB01D1	0.263427
IA11D0	EB01W0	0.176707
IA11D0	EB02D0	0.670048
IA11D0	EB02D1	0.753497
IA11D0	EB02D2	0.71393
IA11D0	EB02W0	0.318258
IA11D0	EB02W1	0.165127
IA11D0	EB03D0	0.750564
IA11D0	EB03W0	0.0660902
IA11D0	EB04D0	0.672941
IA11D0	EB04W0	0.165372
IA11D0	EB05D0	0.74894
IA11D0	EB05D1	0.170607
IA11D0	EB05W0	0.205828
IA11D0	EB06D0	0.424196
IA11D0	EB06D1	0.172273
IA11D0	EB06W0	0.107135
IA11D0	IA01D0	0.805415
IA11D0	IA01W0	0.161775
IA11D0	IA02D0	0.810842
IA11D0	IA02W0	0.277639
IA11D0	IA03D0	0.821686
IA11D0	IA03W0	0.210494
IA11D0	IA04D0	0.692597
IA11D0	IA04W0	0.051096
IA11D0	IA05D0	0.722001
IA11D0	IA05W0	0.0732204
IA11D0	IA06D0	0.799522
IA11D0	IA06W0	0.107157
IA11D0	IA07D0	0.779221
IA11D0	IA07W0	0.122432
IA11D0	IA08D0	0.757035
IA11D0	IA08W0	0.0436876
IA11D0	IA09D0	0.707968
IA11D0	IA09W0	0.0704592
IA11D0	IA10D0	0.683364
IA11W0	BB01D0	0.235779
IA11W0	BB01W0	0.595836
IA11W0	BC01D0	0.210461
IA11W0	BC01W0	0.36541
IA11W0	BC02D0	0.191772
IA11W0	BC02W0	0.180126
IA11W0	BC03D0	0.219615
IA11W0	BC03W0	0.12374
IA11W0	CD03D0	0.213997
IA11W0	CD03D1	0.219743
IA11W0	CD03W0	0.3582
IA11W0	CD03W1	0.36809
IA11W0	CD04D0	0.212128
IA11W0	CD04W0	0.204729
IA11W0	EA01D0	0.2351
IA11W0	EA01W0	0.116133
IA11W0	EB01D0	0.107335
IA11W0	EB01D1	0.148679
IA11W0	EB01W0	0.573631
IA11W0	EB02D0	0.250761
IA11W0	EB02D1	0.198676
IA11W0	EB02D2	0.205831
IA11W0	EB02W0	0.579227
IA11W0	EB02W1	0.297074
IA11W0	EB03D0	0.234148
IA11W0	EB03W0	0.438041
IA11W0	EB04D0	0.1764
IA11W0	EB04W0	0.498288
IA11W0	EB05D0	0.12259
IA11W0	EB05D1	0.0622732
IA11W0	EB05W0	0.572508
IA11W0	EB06D0	0.113439
IA11W0	EB06D1	0.114639
IA11W0	EB06W0	0.495833
IA11W0	IA01D0	0.225086
IA11W0	IA01W0	0.525543
IA11W0	IA02D0	0.238847
IA11W0	IA02W0	0.472174
IA11W0	IA03D0	0.235577
IA11W0	IA03W0	0.470678
IA11W0	IA04D0	0.220809
IA11W0	IA04W0	0.37659
IA11W0	IA05D0	0.242103
IA11W0	IA05W0	0.377709
IA11W0	IA06D0	0.222498
IA11W0	IA06W0	0.436492
IA11W0	IA07D0	0.263845
IA11W0	IA07W0	0.458972
IA11W0	IA08D0	0.215889
IA11W0	IA08W0	0.354027
IA11W0	IA09D0	0.244405
IA11W0	IA09W0	0.374338
IA11W0	IA10D0	0.286861
IA11W0	IA11D0	0.343347
IA12D0	BB01D0	0.807477
IA12D0	BB01W0	0.335775
IA12D0	BC01D0	0.58996
IA12D0	BC01W0	0.115234
IA12D0	BC02D0	0.597903
IA12D0	BC02W0	0.0173342
IA12D0	BC03D0	0.52233
IA12D0	CD03D0	0.63571
IA12D0	CD03D1	0.617422
IA12D0	CD03W0	0.0978039
IA12D0	CD03W1	0.1141
IA12D0	CD04D0	0.59373
IA12D0	CD04W0	0.287403
IA12D0	EA01D0	0.831812
IA12D0	EA01W0	0.00909268
IA12D0	EB01D0	0.59002
IA12D0	EB01D1	0.250985
IA12D0	EB01W0	0.178425
IA12D0	EB02D0	0.737787
IA12D0	EB02D1	0.717438
IA12D0	EB02D2	0.688008
IA12D0	EB02W0	0.314581
IA12D0	EB02W1	0.159157
IA12D0	EB03D0	0.754973
IA12D0	EB03W0	0.0516209
IA12D0	EB04D0	0.613611
IA12D0	EB04W0	0.163181
IA12D0	EB05D0	0.804075
IA12D0	EB05D1	0.131231
IA12D0	EB05W0	0.206196
IA12D0	EB06D0	0.436714
IA12D0	EB06D1	0.147763
IA12D0	EB06W0	0.0999848
IA12D0	IA01D0	0.826117
IA12D0	IA01W0	0.150661
IA12D0	IA02D0	0.818832
IA12D0	IA02W0	0.274329
IA12D0	IA03D0	0.836081
IA12D0	IA03W0	0.189866
IA12D0	IA04D0	0.837545
IA12D0	IA04W0	0.039288
IA12D0	IA05D0	0.697107
IA12D0	IA05W0	0.0621313
IA12D0	IA06D0	0.755018
IA12D0	IA06W0	0.098405
IA12D0	IA07D0	0.795636
IA12D0	IA07W0	0.112851
IA12D0	IA08D0	0.739144
IA12D0	IA08W0	0.0293296
IA12D0	IA09D0	0.700672
IA12D0	IA09W0	0.0609935
IA12D0	IA10D0	0.665486
IA12D0	IA11D0	0.840736
IA12D0	IA11W0	0.361861
IA12W0	BB01D0	0.279821
IA12W0	BB01W0	0.714821
IA12W0	BC01D0	0.239312
IA12W0	BC01W0	0.425253
IA12W0	BC02D0	0.215234
IA12W0	BC02W0	0.173491
IA12W0	BC03D0	0.240818
IA12W0	BC03W0	0.0977377
IA12W0	CD03D0	0.240313
IA12W0	CD03D1	0.24218
IA12W0	CD03W0	0.417038
IA12W0	CD03W1	0.425311
IA12W0	CD04D0	0.226046
IA12W0	CD04W0	0.237097
IA12W0	EA01D0	0.266137
IA12W0	EA01W0	0.142632
IA12W0	EB01D0	0.12699
IA12W0	EB01D1	0.163633
IA12W0	EB01W0	0.697892
IA12W0	EB02D0	0.302505
IA12W0	EB02D1	0.237377
IA12W0	EB02D2	0.247771
IA12W0	EB02W0	0.694129
IA12W0	EB02W1	0.359417
IA12W0	EB03D0	0.282089
IA12W0	EB03W0	0.524756
IA12W0	EB04D0	0.200584
IA12W0	EB04W0	0.618456
IA12W0	EB05D0	0.149155
IA12W0	EB05D1	0.0612784
IA12W0	EB05W0	0.689074
IA12W0	EB06D0	0.133436
IA12W0	EB06D1	0.113699
IA12W0	EB06W0	0.604844
IA12W0	IA01D0	0.259519
IA12W0	IA01W0	0.628789
IA12W0	IA02D0	0.275131
IA12W0	IA02W0	0.558098
IA12W0	IA03D0	0.271465
IA12W0	IA03W0	0.542424
IA12W0	IA04D0	0.254024
IA12W0	IA04W0	0.403572
IA12W0	IA05D0	0.271859
IA12W0	IA05W0	0.388871
IA12W0	IA06D0	0.250509
IA12W0	IA06W0	0.464591
IA12W0	IA07D0	0.299835
IA12W0	IA07W0	0.493689
IA12W0	IA08D0	0.250525
IA12W0	IA08W0	0.371072
IA12W0	IA09D0	0.2724
IA12W0	IA09W0	0.391877
IA12W0	IA10D0	0.328357
IA12W0	IA11D0	0.363475
IA12W0	IA11W0	0.937057
IA12W0	IA12D0	0.369267
IA13D0	BB01D0	0.785926
IA13D0	BB01W0	0.322654
IA13D0	BC01D0	0.58278
IA13D0	BC01W0	0.120869
IA13D0	BC02D0	0.623817
IA13D0	BC02W0	0.02802
IA13D0	BC03D0	0.545709
IA13D0	BC03W0	0.00301041
IA13D0	CD03D0	0.611318
IA13D0	CD03D1	0.649017
IA13D0	CD03W0	0.101393
IA13D0	CD03W1	0.119783
IA13D0	CD04D0	0.634939
IA13D0	CD04W0	0.378595
IA13D0	EA01D0	0.803434
IA13D0	EA01W0	0.00893264
IA13D0	EB01D0	0.622789
IA13D0	EB01D1	0.252054
IA13D0	EB01W0	0.167831
IA13D0	EB02D0	0.68737
IA13D0	EB02D1	0.736541
IA13D0	EB02D2	0.709013
IA13D0	EB02W0	0.305173
IA13D0	EB02W1	0.155932
IA13D0	EB03D0	0.760602
IA13D0	EB03W0	0.0493409
IA13D0	EB04D0	0.669287
IA13D0	EB04W0	0.150724
IA13D0	EB05D0	0.808384
IA13D0	EB05D1	0.138084
IA13D0	EB05W0	0.188236
IA13D0	EB06D0	0.412248
IA13D0	EB06D1	0.151708
IA13D0	EB06W0	0.0906745
IA13D0	IA01D0	0.824848
IA13D0	IA01W0	0.159467
IA13D0	IA02D0	0.828947
IA13D0	IA02W0	0.269216
IA13D0	IA03D0	0.841618
IA13D0	IA03W0	0.196765
IA13D0	IA04D0	0.784444
IA13D0	IA04W0	0.0364244
IA13D0	IA05D0	0.689805
IA13D0	IA05W0	0.0577262
IA13D0	IA06D0	0.792454
IA13D0	IA06W0	0.0902951
IA13D0	IA07D0	0.767727
IA13D0	IA07W0	0.105192
IA13D0	IA08D0	0.735128
IA13D0	IA08W0	0.0277568
IA13D0	IA09D0	0.690888
IA13D0	IA09W0	0.0537865
IA13D0	IA10D0	0.683171
IA13D0	IA11D0	0.897265
IA13D0	IA11W0	0.333498
IA13D0	IA12D0	0.927604
IA13D0	IA12W0	0.347188
IA14D0	BB01D0	0.792969
IA14D0	BB01W0	0.410203
IA14D0	BC01D0	0.654142
IA14D0	BC01W0	0.148466
IA14D0	BC02D0	0.605294
IA14D0	BC02W0	0.0424791
IA14D0	BC03D0	0.594004
IA14D0	BC03W0	0.0132988
IA14D0	CD03D0	0.640237
IA14D0	CD03D1	0.66168
IA14D0	CD03W0	0.120732
IA14D0	CD03W1	0.135182
IA14D0	CD04D0	0.636225
IA14D0	CD04W0	0.265723
IA14D0	EA01D0	0.847565
IA14D0	EA01W0	0.0262627
IA14D0	EB01D0	0.573213
IA14D0	EB01D1	0.315507
IA14D0	EB01W0	0.221567
IA14D0	EB02D0	0.766807
IA14D0	EB02D1	0.708724
IA14D0	EB02D2	0.693026
IA14D0	EB02W0	0.400159
IA14D0	EB02W1	0.209995
IA14D0	EB03D0	0.765398
IA14D0	EB03W0	0.0727691
IA14D0	EB04D0	0.588736
IA14D0	EB04W0	0.201886
IA14D0	EB05D0	0.687927
IA14D0	EB05D1	0.177057
IA14D0	EB05W0	0.244347
IA14D0	EB06D0	0.432774
IA14D0	EB06D1	0.186543
IA14D0	EB06W0	0.124177
IA14D0	IA01D0	0.838828
IA14D0	IA01W0	0.200474
IA14D0	IA02D0	0.84074
IA14D0	IA02W0	0.345047
IA14D0	IA03D0	0.851022
IA14D0	IA03W0	0.256683
IA14D0	IA04D0	0.744138
IA14D0	IA04W0	0.0647134
IA14D0	IA05D0	0.792503
IA14D0	IA05W0	0.0886585
IA14D0	IA06D0	0.850672
IA14D0	IA06W0	0.130313
IA14D0	IA07D0	0.853193
IA14D0	IA07W0	0.144968
IA14D0	IA08D0	0.812842
IA14D0	IA08W0	0.0528154
IA14D0	IA09D0	0.798345
IA14D0	IA09W0	0.087098
IA14D0	IA10D0	0.763029
IA14D0	IA11D0	0.893447
IA14D0	IA11W0	0.417373
IA14D0	IA12D0	0.84134
IA14D0	IA12W0	0.420333
IA14D0	IA13D0	0.874282
IA14W0	BB01D0	0.151454
IA14W0	BB01W0	0.494358
IA14W0	BC01D0	0.122528
IA14W0	BC01W0	0.337196
IA14W0	BC02D0	0.124216
IA14W0	BC02W0	0.182925
IA14W0	BC03D0	0.14026
IA14W0	BC03W0	0.133661
IA14W0	CD03D0	0.132354
IA14W0	CD03D1	0.140614
IA14W0	CD03W0	0.318893
IA14W0	CD03W1	0.32397
IA14W0	CD04D0	0.143577
IA14W0	CD04W0	0.186822
IA14W0	EA01D0	0.150953
IA14W0	EA01W0	0.132492
IA14W0	EB01D0	0.064491
IA14W0	EB01D1	0.121861
IA14W0	EB01W0	0.539593
IA14W0	EB02D0	0.151339
IA14W0	EB02D1	0.132067
IA14W0	EB02D2	0.135734
IA14W0	EB02W0	0.515174
IA14W0	EB02W1	0.268904
IA14W0	EB03D0	0.151654
IA14W0	EB03W0	0.465097
IA14W0	EB04D0	0.126229
IA14W0	EB04W0	0.470581
IA14W0	EB05D0	0.065164
IA14W0	EB05D1	0.0543448
IA14W0	EB05W0	0.522915
IA14W0	EB06D0	0.0757982
IA14W0	EB06D1	0.105884
IA14W0	EB06W0	0.49618
IA14W0	IA01D0	0.139684
IA14W0	IA01W0	0.501735
IA14W0	IA02D0	0.14958
IA14W0	IA02W0	0.429067
IA14W0	IA03D0	0.14969
IA14W0	IA03W0	0.533147
IA14W0	IA04D0	0.142086
IA14W0	IA04W0	0.398928
IA14W0	IA05D0	0.163998
IA14W0	IA05W0	0.391356
IA14W0	IA06D0	0.148082
IA14W0	IA06W0	0.430814
IA14W0	IA07D0	0.169339
IA14W0	IA07W0	0.438461
IA14W0	IA08D0	0.138951
IA14W0	IA08W0	0.391346
IA14W0	IA09D0	0.169997
IA14W0	IA09W0	0.381426
IA14W0	IA10D0	0.208146
IA14W0	IA11D0	0.267769
IA14W0	IA11W0	0.906668
IA14W0	IA12D0	0.272774
IA14W0	IA12W0	0.849916
IA14W0	IA13D0	0.256656
IA14W0	IA14D0	0.325219
IB02D0	BB01D0	0.744683
IB02D0	BB01W0	0.43081
IB02D0	BC01D0	0.657071
IB02D0	BC01W0	0.14287
IB02D0	BC02D0	0.587027
IB02D0	BC02W0	0.0176654
IB02D0	BC03D0	0.584138
IB02D0	CD03D0	0.611821
IB02D0	CD03D1	0.671641
IB02D0	CD03W0	0.11329
IB02D0	CD03W1	0.124511
IB02D0	CD04D0	0.692877
IB02D0	CD04W0	0.255489
IB02D0	EA01D0	0.813986
IB02D0	EA01W0	0.015435
IB02D0	EB01D0	0.546762
IB02D0	EB01D1	0.376801
IB02D0	EB01W0	0.241087
IB02D0	EB02D0	0.748411
IB02D0	EB02D1	0.72166
IB02D0	EB02D2	0.706703
IB02D0	EB02W0	0.379594
IB02D0	EB02W1	0.196027
IB02D0	EB03D0	0.762366
IB02D0	EB03W0	0.0498812
IB02D0	EB04D0	0.627928
IB02D0	EB04W0	0.221393
IB02D0	EB05D0	0.639419
IB02D0	EB05D1	0.258364
IB02D0	EB05W0	0.26522
IB02D0	EB06D0	0.498851
IB02D0	EB06D1	0.238946
IB02D0	EB06W0	0.149251
IB02D0	IA01D0	0.776758
IB02D0	IA01W0	0.227042
IB02D0	IA02D0	0.77253
IB02D0	IA02W0	0.32434
IB02D0	IA03D0	0.786684
IB02D0	IA03W0	0.231878
IB02D0	IA04D0	0.72893
IB02D0	IA04W0	0.039639
IB02D0	IA05D0	0.877219
IB02D0	IA05W0	0.0607898
IB02D0	IA06D0	0.885039
IB02D0	IA06W0	0.113159
IB02D0	IA07D0	0.859994
IB02D0	IA07W0	0.122052
IB02D0	IA08D0	0.849842
IB02D0	IA08W0	0.0256229
IB02D0	IA09D0	0.883436
IB02D0	IA09W0	0.0684584
IB02D0	IA10D0	0.734262
IB02D0	IA11D0	0.698058
IB02D0	IA11W0	0.223129
IB02D0	IA12D0	0.660779
IB02D0	IA12W0	0.265996
IB02D0	IA13D0	0.666567
IB02D0	IA14D0	0.770306
IB02D0	IA14W0	0.15693
IB02W0	BB01D0	0.314702
IB02W0	BB01W0	0.791472
IB02W0	BC01D0	0.218347
IB02W0	BC01W0	0.473279
IB02W0	BC02D0	0.197385
IB02W0	BC02W0	0.175097
IB02W0	BC03D0	0.184188
IB02W0	BC03W0	0.0670456
IB02W0	CD03D0	0.228428
IB02W0	CD03D1	0.235745
IB02W0	CD03W0	0.459134
IB02W0	CD03W1	0.471138
IB02W0	CD04D0	0.238614
IB02W0	CD04W0	0.278258
IB02W0	EA01D0	0.251645
IB02W0	EA01W0	0.164296
IB02W0	EB01D0	0.139483
IB02W0	EB01D1	0.173779
IB02W0	EB01W0	0.812278
IB02W0	EB02D0	0.317606
IB02W0	EB02D1	0.243878
IB02W0	EB02D2	0.248099
IB02W0	EB02W0	0.744279
IB02W0	EB02W1	0.387221
IB02W0	EB03D0	0.268895
IB02W0	EB03W0	0.569401
IB02W0	EB04D0	0.223051
IB02W0	EB04W0	0.736483
IB02W0	EB05D0	0.180392
IB02W0	EB05D1	0.100838
IB02W0	EB05W0	0.78437
IB02W0	EB06D0	0.159025
IB02W0	EB06D1	0.134266
IB02W0	EB06W0	0.751438
IB02W0	IA01D0	0.244412
IB02W0	IA01W0	0.783498
IB02W0	IA02D0	0.254688
IB02W0	IA02W0	0.680014
IB02W0	IA03D0	0.251011
IB02W0	IA03W0	0.639874
IB02W0	IA04D0	0.227849
IB02W0	IA04W0	0.381445
IB02W0	IA05D0	0.245604
IB02W0	IA05W0	0.345478
IB02W0	IA06D0	0.23436
IB02W0	IA06W0	0.443176
IB02W0	IA07D0	0.273284
IB02W0	IA07W0	0.468375
IB02W0	IA08D0	0.249587
IB02W0	IA08W0	0.327777
IB02W0	IA09D0	0.255022
IB02W0	IA09W0	0.384963
IB02W0	IA10D0	0.28457
IB02W0	IA11D0	0.228985
IB02W0	IA11W0	0.583379
IB02W0	IA12D0	0.226992
IB02W0	IA12W0	0.692433
IB02W0	IA13D0	0.21706
IB02W0	IA14D0	0.242012
IB02W0	IA14W0	0.54445
IB02W0	IB02D0	0.303833
IB03D0	BB01D0	0.802335
IB03D0	BB01W0	0.558154
IB03D0	BC01D0	0.690802
IB03D0	BC01W0	0.235718
IB03D0	BC02D0	0.691452
IB03D0	BC02W0	0.0303085
IB03D0	BC03D0	0.629464
IB03D0	CD03D0	0.660805
IB03D0	CD03D1	0.745739
IB03D0	CD03W0	0.203866
IB03D0	CD03W1	0.207776
IB03D0	CD04D0	0.747661
IB03D0	CD04W0	0.440748
IB03D0	EA01D0	0.75043
IB03D0	EA01W0	0.0444326
IB03D0	EB01D0	0.55583
IB03D0	EB01D1	0.305776
IB03D0	EB01W0	0.352814
IB03D0	EB02D0	0.716887
IB03D0	EB02D1	0.758521
IB03D0	EB02D2	0.763834
IB03D0	EB02W0	0.532456
IB03D0	EB02W1	0.285973
IB03D0	EB03D0	0.828549
IB03D0	EB03W0	0.0939255
IB03D0	EB04D0	0.714393
IB03D0	EB04W0	0.325024
IB03D0	EB05D0	0.722313
IB03D0	EB05D1	0.146868
IB03D0	EB05W0	0.394376
IB03D0	EB06D0	0.36704
IB03D0	EB06D1	0.160755
IB03D0	EB06W0	0.232739
IB03D0	IA01D0	0.821213
IB03D0	IA01W0	0.276377
IB03D0	IA02D0	0.829742
IB03D0	IA02W0	0.465711
IB03D0	IA03D0	0.832169
IB03D0	IA03W0	0.296739
IB03D0	IA04D0	0.810969
IB03D0	IA04W0	0.0695296
IB03D0	IA05D0	0.803182
IB03D0	IA05W0	0.0938113
IB03D0	IA06D0	0.787164
IB03D0	IA06W0	0.156477
IB03D0	IA07D0	0.815137
IB03D0	IA07W0	0.175933
IB03D0	IA08D0	0.784815
IB03D0	IA08W0	0.049827
IB03D0	IA09D0	0.793744
IB03D0	IA09W0	0.101713
IB03D0	IA10D0	0.80401
IB03D0	IA11D0	0.696292
IB03D0	IA11W0	0.29944
IB03D0	IA12D0	0.733189
IB03D0	IA12W0	0.347885
IB03D0	IA13D0	0.739061
IB03D0	IA14D0	0.774053
IB03D0	IA14W0	0.204201
IB03D0	IB02D0	0.800403
IB03D0	IB02W0	0.352745
IB03W0	BB01D0	0.2996
IB03W0	BB01W0	0.735738
IB03W0	BC01D0	0.206565
IB03W0	BC01W0	0.469324
IB03W0	BC02D0	0.184319
IB03W0	BC02W0	0.171763
IB03W0	BC03D0	0.176159
IB03W0	BC03W0	0.0694067
IB03W0	CD03D0	0.214595
IB03W0	CD03D1	0.214807
IB03W0	CD03W0	0.451122
IB03W0	CD03W1	0.436057
IB03W0	CD04D0	0.218652
IB03W0	CD04W0	0.265786
IB03W0	EA01D0	0.227384
IB03W0	EA01W0	0.16391
IB03W0	EB01D0	0.120148
IB03W0	EB01D1	0.158167
IB03W0	EB01W0	0.783016
IB03W0	EB02D0	0.297955
IB03W0	EB02D1	0.227755
IB03W0	EB02D2	0.232042
IB03W0	EB02W0	0.693148
IB03W0	EB02W1	0.362123
IB03W0	EB03D0	0.246243
IB03W0	EB03W0	0.565998
IB03W0	EB04D0	0.216332
IB03W0	EB04W0	0.749431
IB03W0	EB05D0	0.16038
IB03W0	EB05D1	0.0932795
IB03W0	EB05W0	0.784328
IB03W0	EB06D0	0.140105
IB03W0	EB06D1	0.12404
IB03W0	EB06W0	0.757446
IB03W0	IA01D0	0.21257
IB03W0	IA01W0	0.756866
IB03W0	IA02D0	0.218722
IB03W0	IA02W0	0.64453
IB03W0	IA03D0	0.216983
IB03W0	IA03W0	0.618204
IB03W0	IA04D0	0.195429
IB03W0	IA04W0	0.377684
IB03W0	IA05D0	0.220208
IB03W0	IA05W0	0.335444
IB03W0	IA06D0	0.199023
IB03W0	IA06W0	0.437355
IB03W0	IA07D0	0.237633
IB03W0	IA07W0	0.465389
IB03W0	IA08D0	0.214533
IB03W0	IA08W0	0.325517
IB03W0	IA09D0	0.218916
IB03W0	IA09W0	0.376577
IB03W0	IA10D0	0.253283
IB03W0	IA11D0	0.207524
IB03W0	IA11W0	0.550091
IB03W0	IA12D0	0.208612
[truncated: 7,699 more rows]
